# Supplementary material for: Divergent mechanisms of steroid inhibition in the human ρ1 GABAA receptor
Source: Nat Commun. 2024 Sep 6;15:7795. doi: 10.1038/s41467-024-51904-7 (PMC11379708; doi:10.1038/s41467-024-51904-7)
Supplement: Supplementary file 4 — Source data [file 41467_2024_51904_MOESM4_ESM.xlsx]

## Sheet: Fig1B
rho1EM			F283Y/F284Y
Time (ms)	Current (microAmp)		Time (ms)	Current (microAmp)
0	-0.0762488		0	-0.0545857
100	-0.0578319		100	-0.0386734
200	-0.0593803		200	-0.0404204
300	-0.0598997		300	-0.0423589
400	-0.0612781		400	-0.0437812
500	-0.063123		500	-0.0429473
600	-0.0636428		600	-0.043414
700	-0.0632287		700	-0.0416919
800	-0.0619282		800	-0.0402535
900	-0.0583653		900	-0.039853
1000	-0.0586796		1000	-0.0411286
1100	-0.0581088		1100	-0.0431541
1200	-0.0601174		1200	-0.0437204
1300	-0.0621659		1300	-0.0432005
1400	-0.0646909		1400	-0.0432876
1500	-0.0639228		1500	-0.0413713
1600	-0.0610506		1600	-0.039773
1700	-0.05749		1700	-0.0394081
1800	-0.0579197		1800	-0.04029
1900	-0.0582968		1900	-0.0420727
2000	-0.0597507		2000	-0.0427525
2100	-0.0610966		2100	-0.0426847
2200	-0.0639328		2200	-0.0425409
2300	-0.0633494		2300	-0.0400724
2400	-0.0615501		2400	-0.0389034
2500	-0.0584724		2500	-0.0385844
2600	-0.0577188		2600	-0.0397175
2700	-0.0589387		2700	-0.0416574
2800	-0.0591843		2800	-0.0423645
2900	-0.0614723		2900	-0.0428206
3000	-0.0628292		3000	-0.0425811
3100	-0.0642748		3100	-0.0401651
3200	-0.0631794		3200	-0.0386785
3300	-0.0608987		3300	-0.0389746
3400	-0.0569858		3400	-0.0402815
3500	-0.0587044		3500	-0.0431469
3600	-0.0595884		3600	-0.0427715
3700	-0.0613185		3700	-0.0437949
3800	-0.0627988		3800	-0.0434546
3900	-0.0663309		3900	-0.0408795
4000	-0.0662676		4000	-0.0398904
4100	-0.0644546		4100	-0.0404769
4200	-0.0608816		4200	-0.0420474
4300	-0.0599831		4300	-0.0443281
4400	-0.0592546		4400	-0.0428953
4500	-0.0606211		4500	-0.0434641
4600	-0.0615453		4600	-0.0430037
4700	-0.064357		4700	-0.0402126
4800	-0.0633597		4800	-0.0396859
4900	-0.062255		4900	-0.0403137
5000	-0.0607151		5000	-0.041289
5100	-0.0596199		5100	-0.0428283
5200	-0.0611741		5200	-0.0423985
5300	-0.0615466		5300	-0.0428113
5400	-0.0637849		5400	-0.0419206
5500	-0.0660751		5500	-0.0395277
5600	-0.0671754		5600	-0.0378596
5700	-0.0667941		5700	-0.0394163
5800	-0.0636452		5800	-0.0401034
5900	-0.0601591		5900	-0.042307
6000	-0.0613814		6000	-0.0424429
6100	-0.060994		6100	-0.0430389
6200	-0.0632314		6200	-0.0423395
6300	-0.0643651		6300	-0.0402351
6400	-0.0661144		6400	-0.0390707
6500	-0.0649873		6500	-0.040243
6600	-0.0624919		6600	-0.0420688
6700	-0.0592573		6700	-0.0435738
6800	-0.0591649		6800	-0.0428763
6900	-0.059003		6900	-0.0442211
7000	-0.0601917		7000	-0.0433072
7100	-0.0609615		7100	-0.0423303
7200	-0.0637609		7200	-0.0433183
7300	-0.0636723		7300	-0.0454678
7400	-0.0637167		7400	-0.0471289
7500	-0.0605618		7500	-0.0466355
7600	-0.0593837		7600	-0.045128
7700	-0.0606161		7700	-0.0448671
7800	-0.061671		7800	-0.0429573
7900	-0.0638528		7900	-0.0409133
8000	-0.066439		8000	-0.0401948
8100	-0.0672556		8100	-0.0407483
8200	-0.0663792		8200	-0.0418316
8300	-0.0642259		8300	-0.0425313
8400	-0.0623576		8400	-0.0427479
8500	-0.0631713		8500	-0.0435142
8600	-0.0628991		8600	-0.0411729
8700	-0.0640441		8700	-0.0392428
8800	-0.0651502		8800	-0.0383437
8900	-0.0670006		8900	-0.0394012
9000	-0.065394		9000	-0.0404954
9100	-0.0631186		9100	-0.0410437
9200	-0.0591092		9200	-0.0420715
9300	-0.0590894		9300	-0.0426073
9400	-0.0587931		9400	-0.0408967
9500	-0.0601978		9500	-0.03974
9600	-0.0612995		9600	-0.039884
9700	-0.064314		9700	-0.0414536
9800	-0.0637349		9800	-0.0439189
9900	-0.0632391		9900	-0.0430411
10000	-0.0596542		10000	-0.0433169
10100	-0.0580068		10100	-0.043221
10200	-0.058631		10200	-0.040388
10300	-0.0587819		10300	-0.0395829
10400	-0.0606922		10400	-0.0399478
10500	-0.0633644		10500	-0.0412096
10600	-0.0630386		10600	-0.0438776
10700	-0.0618015		10700	-0.0426887
10800	-0.0596479		10800	-0.0430606
10900	-0.0574387		10900	-0.0427768
11000	-0.0593898		11000	-0.0398676
11100	-0.0594463		11100	-0.0387326
11200	-0.0619419		11200	-0.0390798
11300	-0.063624		11300	-0.0396754
11400	-0.065397		11400	-0.0412553
11500	-0.064308		11500	-0.0405209
11600	-0.0628004		11600	-0.0418104
11700	-0.0592831		11700	-0.041551
11800	-0.0601105		11800	-0.0392586
11900	-0.0603878		11900	-0.0377213
12000	-0.0623227		12000	-0.0392583
12100	-0.063566		12100	-0.0402472
12200	-0.0653651		12200	-0.042608
12300	-0.063491		12300	-0.0420205
12400	-0.0625317		12400	-0.0426943
12500	-0.0587332		12500	-0.0422948
12600	-0.0578262		12600	-0.0398462
12700	-0.0583382		12700	-0.038899
12800	-0.059129		12800	-0.0405473
12900	-0.0607484		12900	-0.0421268
13000	-0.0627495		13000	-0.0440954
13100	-0.0636429		13100	-0.0428234
13200	-0.064375		13200	-0.0444698
13300	-0.0616159		13300	-0.0435494
13400	-0.0589338		13400	-0.0406777
13500	-0.0601657		13500	-0.0398216
13600	-0.0595811		13600	-0.0411422
13700	-0.0617686		13700	-0.0430457
13800	-0.0645324		13800	-0.0443123
13900	-0.0658198		13900	-0.0431073
14000	-0.064101		14000	-0.0446564
14100	-0.0630687		14100	-0.0433877
14200	-0.0598222		14200	-0.0410669
14300	-0.0596525		14300	-0.04033
14400	-0.0589337		14400	-0.0425854
14500	-0.0606017		14500	-0.0442514
14600	-0.0625649		14600	-0.0444663
14700	-0.0652314		14700	-0.0423116
14800	-0.0639291		14800	-0.0433005
14900	-0.0636999		14900	-0.0416082
15000	-0.0595451		15000	-0.0401912
15100	-0.0594018		15100	-0.0394349
15200	-0.0606001		15200	-0.0411721
15300	-0.0618466		15300	-0.0435315
15400	-0.0643184		15400	-0.046395
15500	-0.0676014		15500	-0.0454895
15600	-0.0675519		15600	-0.0441317
15700	-0.0657477		15700	-0.0437163
15800	-0.0625414		15800	-0.0420404
15900	-0.0609623		15900	-0.0391686
16000	-0.061539		16000	-0.0429449
16100	-0.0614257		16100	-0.0448517
16200	-0.0638096		16200	-0.0443097
16300	-0.0659523		16300	-0.0440602
16400	-0.0678657		16400	-0.0448975
16500	-0.06753		16500	-0.0419756
16600	-0.0663103		16600	-0.0404286
16700	-0.0622152		16700	-0.0404809
16800	-0.0628616		16800	-0.0419279
16900	-0.0626529		16900	-0.0443422
17000	-0.0641524		17000	-0.0430762
17100	-0.0655346		17100	-0.0433265
17200	-0.0689946		17200	-0.0439872
17300	-0.0682062		17300	-0.0409344
17400	-0.0671367		17400	-0.0398902
17500	-0.062695		17500	-0.0401899
17600	-0.0620081		17600	-0.0407869
17700	-0.0627852		17700	-0.0427665
17800	-0.0627538		17800	-0.0423958
17900	-0.0638635		17900	-0.0430076
18000	-0.0666748		18000	-0.0435634
18100	-0.0664819		18100	-0.0405027
18200	-0.0660993		18200	-0.0390303
18300	-0.0629181		18300	-0.0397633
18400	-0.0607191		18400	-0.0406523
18500	-0.0612975		18500	-0.0430612
18600	-0.0608057		18600	-0.0431108
18700	-0.0618307		18700	-0.0444274
18800	-0.0639677		18800	-0.0461442
18900	-0.0652044		18900	-0.0423534
19000	-0.0638379		19000	-0.0404607
19100	-0.0613762		19100	-0.0414768
19200	-0.0579564		19200	-0.043622
19300	-0.0582807		19300	-0.0459002
19400	-0.058075		19400	-0.043522
19500	-0.060387		19500	-0.0451392
19600	-0.0617292		19600	-0.0433961
19700	-0.0637007		19700	-0.0399809
19800	-0.0627549		19800	-0.0325784
19900	-0.0623027		19900	-0.0391676
20000	-0.0589931		20000	-0.0415679
20100	-0.0576436		20100	-0.0415219
20200	-0.0579624		20200	-0.0398149
20300	-0.0583334		20300	-0.0422856
20400	-0.0595451		20400	-0.042398
20500	-0.063057		20500	-0.0413018
20600	-0.0631069		20600	-0.039477
20700	-0.0627208		20700	-0.0397632
20800	-0.0602041		20800	-0.0413412
20900	-0.0588132		20900	-0.0421785
21000	-0.0590161		21000	-0.042093
21100	-0.0584133		21100	-0.0442222
21200	-0.0604375		21200	-0.0423473
21300	-0.0628366		21300	-0.039599
21400	-0.0637085		21400	-0.0379534
21500	-0.062379		21500	-0.0395111
21600	-0.0613835		21600	-0.0409248
21700	-0.0576805		21700	-0.0422117
21800	-0.0598158		21800	-0.0423103
21900	-0.059795		21900	-0.043425
22000	-0.0612473		22000	-0.0419499
22100	-0.0538339		22100	-0.0400394
22200	-0.062131		22200	-0.0393282
22300	-0.0620687		22300	-0.0406179
22400	-0.0602564		22400	-0.0429249
22500	-0.0577142		22500	-0.0432857
22600	-0.058607		22600	-0.0430284
22700	-0.0593773		22700	-0.0441304
22800	-0.060634		22800	-0.0416833
22900	-0.0623131		22900	-0.0403059
23000	-0.0650072		23000	-0.0402148
23100	-0.0657866		23100	-0.0417687
23200	-0.066184		23200	-0.043962
23300	-0.0636354		23300	-0.0433072
23400	-0.0609355		23400	-0.042928
23500	-0.061806		23500	-0.0439343
23600	-0.0608764		23600	-0.0412075
23700	-0.0623929		23700	-0.0399804
23800	-0.0643979		23800	-0.0398726
23900	-0.0660368		23900	-0.0408839
24000	-0.0655651		24000	-0.042662
24100	-0.0643565		24100	-0.0425444
24200	-0.0611879		24200	-0.0432402
24300	-0.0624391		24300	-0.0441638
24400	-0.0622919		24400	-0.0412432
24500	-0.06299		24500	-0.0396148
24600	-0.0636712		24600	-0.0399822
24700	-0.0663348		24700	-0.040845
24800	-0.0654987		24800	-0.0429553
24900	-0.0640935		24900	-0.0420848
25000	-0.0605458		25000	-0.0433091
25100	-0.0597082		25100	-0.0437243
25200	-0.0602373		25200	-0.041086
25300	-0.0611869		25300	-0.0394168
25400	-0.0627823		25400	-0.0405836
25500	-0.0653253		25500	-0.0418451
25600	-0.0643933		25600	-0.0443391
25700	-0.063436		25700	-0.042609
25800	-0.0610749		25800	-0.0440414
25900	-0.0600986		25900	-0.043998
26000	-0.0618029		26000	-0.0411195
26100	-0.0609984		26100	-0.0402121
26200	-0.0629759		26200	-0.0413502
26300	-0.065128		26300	-0.0427362
26400	-0.0662102		26400	-0.0445014
26500	-0.065576		26500	-0.0428994
26600	-0.062538		26600	-0.0442724
26700	-0.0596725		26700	-0.0441132
26800	-0.0615235		26800	-0.0411435
26900	-0.0617972		26900	-0.0401517
27000	-0.0637247		27000	-0.0410809
27100	-0.0653298		27100	-0.0419028
27200	-0.0678759		27200	-0.0430034
27300	-0.0661421		27300	-0.0420162
27400	-0.0652729		27400	-0.0438165
27500	-0.0616647		27500	-0.0426838
27600	-0.0611619		27600	-0.0399513
27700	-0.0615798		27700	-0.0385502
27800	-0.0625921		27800	-0.0397638
27900	-0.0646741		27900	-0.0406932
28000	-0.0681698		28000	-0.0401665
28100	-0.0679986		28100	-0.0437476
28200	-0.0680061		28200	-0.0431751
28300	-0.0633296		28300	-0.0402644
28400	-0.0618337		28400	-0.0392608
28500	-0.0632848		28500	-0.0383709
28600	-0.0635323		28600	-0.0399129
28700	-0.0645727		28700	-0.0420682
28800	-0.0662487		28800	-0.0433228
28900	-0.067552		28900	-0.0440741
29000	-0.0664546		29000	-0.0435358
29100	-0.0636994		29100	-0.0405905
29200	-0.0605601		29200	-0.0401439
29300	-0.0613124		29300	-0.0399206
29400	-0.0603238		29400	-0.0412126
29500	-0.0624314		29500	-0.0436153
29600	-0.0633887		29600	-0.0437398
29700	-0.0653591		29700	-0.0443384
29800	-0.0645657		29800	-0.043088
29900	-0.0636247		29900	-0.0405533
30000	-0.060022		30000	-0.0399959
30100	-0.0597234		30100	-0.0398204
30200	-0.0600683		30200	-0.0408003
30300	-0.0614412		30300	-0.0420875
30400	-0.0629199		30400	-0.0426212
30500	-0.0655841		30500	-0.0433131
30600	-0.0637295		30600	-0.0420588
30700	-0.0626392		30700	-0.0397813
30800	-0.059328		30800	-0.0388848
30900	-0.0579452		30900	-0.0388519
31000	-0.0589381		31000	-0.0400417
31100	-0.0588074		31100	-0.0420483
31200	-0.0614003		31200	-0.0426115
31300	-0.0638013		31300	-0.0439386
31400	-0.0641513		31400	-0.042551
31500	-0.063442		31500	-0.0404047
31600	-0.0615989		31600	-0.0393
31700	-0.058725		31700	-0.0396939
31800	-0.0596428		31800	-0.0412511
31900	-0.059397		31900	-0.0438469
32000	-0.0608621		32000	-0.0434462
32100	-0.0625803		32100	-0.0445566
32200	-0.0650916		32200	-0.0430758
32300	-0.0652647		32300	-0.0410194
32400	-0.064685		32400	-0.0406722
32500	-0.0608055		32500	-0.04134
32600	-0.0599268		32600	-0.0426751
32700	-0.0593269		32700	-0.0447538
32800	-0.0609569		32800	-0.0441531
32900	-0.0619259		32900	-0.0445033
33000	-0.0642563		33000	-0.042999
33100	-0.0638211		33100	-0.0408604
33200	-0.064207		33200	-0.0398602
33300	-0.0597872		33300	-0.040732
33400	-0.0591951		33400	-0.0414838
33500	-0.0599792		33500	-0.043232
33600	-0.0602762		33600	-0.0429834
33700	-0.0622655		33700	-0.0437984
33800	-0.0650987		33800	-0.0418076
33900	-0.0662041		33900	-0.0399429
34000	-0.0658303		34000	-0.0382557
34100	-0.0639781		34100	-0.039865
34200	-0.0619047		34200	-0.0407572
34300	-0.0623434		34300	-0.0423739
34400	-0.0612897		34400	-0.0430438
34500	-0.0631913		34500	-0.0435469
34600	-0.0652229		34600	-0.041673
34700	-0.0672233		34700	-0.0404241
34800	-0.0654609		34800	-0.0395452
34900	-0.0638574		34900	-0.0414255
35000	-0.0597102		35000	-0.0433237
35100	-0.0611643		35100	-0.0444657
35200	-0.0624572		35200	-0.0441625
35300	-0.0643499		35300	-0.0446861
35400	-0.065863		35400	-0.0424132
35500	-0.0684426		35500	-0.041203
35600	-0.0674763		35600	-0.0407768
35700	-0.0651199		35700	-0.0423797
35800	-0.0616827		35800	-0.0444078
35900	-0.0605868		35900	-0.0448008
36000	-0.0611935		36000	-0.0445957
36100	-0.0618485		36100	-0.0445345
36200	-0.0642356		36200	-0.042027
36300	-0.0672759		36300	-0.0406903
36400	-0.0679219		36400	-0.0403672
36500	-0.067475		36500	-0.0412414
36600	-0.0656485		36600	-0.0427762
36700	-0.063319		36700	-0.0435325
36800	-0.0644154		36800	-0.0437119
36900	-0.0631338		36900	-0.0439966
37000	-0.0649164		37000	-0.0412496
37100	-0.0668621		37100	-0.0396662
37200	-0.0692088		37200	-0.0393209
37300	-0.0689471		37300	-0.0406783
37400	-0.0678311		37400	-0.0424283
37500	-0.0655881		37500	-0.042761
37600	-0.0662571		37600	-0.0436396
37700	-0.0667181		37700	-0.0430399
37800	-0.0684103		37800	-0.0405995
37900	-0.0694524		37900	-0.0393693
38000	-0.0717904		38000	-0.0396525
38100	-0.0705214		38100	-0.0413022
38200	-0.068396		38200	-0.0440091
38300	-0.0638744		38300	-0.0435309
38400	-0.0633459		38400	-0.0444818
38500	-0.0644154		38500	-0.0437378
38600	-0.0648773		38600	-0.040854
38700	-0.0658997		38700	-0.0402925
38800	-0.0684937		38800	-0.0412168
38900	-0.0687972		38900	-0.0422734
39000	-0.0668767		39000	-0.0447189
39100	-0.0635788		39100	-0.0437809
39200	-0.061649		39200	-0.0445691
39300	-0.0626003		39300	-0.0437145
39400	-0.062654		39400	-0.041153
39500	-0.0650819		39500	-0.0402465
39600	-0.0660459		39600	-0.0409281
39700	-0.0671371		39700	-0.0417642
39800	-0.0663876		39800	-0.043282
39900	-0.0657647		39900	-0.042706
40000	-0.0626394		40000	-0.043463
40100	-0.0627953		40100	-0.0423951
40200	-0.0625823		40200	-0.0399978
40300	-0.0631144		40300	-0.038538
40400	-0.064195		40400	-0.0401236
40500	-0.0672963		40500	-0.040819
40600	-0.0658311		40600	-0.0428428
40700	-0.0653677		40700	-0.0429638
40800	-0.0623407		40800	-0.0437303
40900	-0.060865		40900	-0.0421453
41000	-0.0613747		41000	-0.040175
41100	-0.061403		41100	-0.038813
41200	-0.0628575		41200	-0.0403237
41300	-0.0654821		41300	-0.0417247
41400	-0.0651511		41400	-0.0433558
41500	-0.0646591		41500	-0.0429073
41600	-0.0614514		41600	-0.0444718
41700	-0.0593254		41700	-0.0426198
41800	-0.0613213		41800	-0.0407817
41900	-0.0609046		41900	-0.0401522
42000	-0.0622525		42000	-0.0415343
42100	-0.0640156		42100	-0.043117
42200	-0.0655764		42200	-0.0440213
42300	-0.0647341		42300	-0.043538
42400	-0.0618458		42400	-0.0439695
42500	-0.05936		42500	-0.0417869
42600	-0.0594221		42600	-0.0400182
42700	-0.0593758		42700	-0.0394082
42800	-0.0612203		42800	-0.0404779
42900	-0.0627		42900	-0.0417849
43000	-0.065269		43000	-0.04209
43100	-0.064617		43100	-0.0420978
43200	-0.0639032		43200	-0.0430586
43300	-0.0605381		43300	-0.0405124
43400	-0.0597182		43400	-0.0387795
43500	-0.0602276		43500	-0.038028
43600	-0.0608511		43600	-0.0394214
43700	-0.0624495		43700	-0.0410728
43800	-0.0655438		43800	-0.0418143
43900	-0.0653281		43900	-0.0425316
44000	-0.0645323		44000	-0.0430247
44100	-0.0612479		44100	-0.0406836
44200	-0.0595447		44200	-0.0392547
44300	-0.0608482		44300	-0.0389102
44400	-0.0604486		44400	-0.040499
44500	-0.0625427		44500	-0.0427673
44600	-0.0649594		44600	-0.042324
44700	-0.0663291		44700	-0.0430241
44800	-0.0651705		44800	-0.0434118
44900	-0.0635271		44900	-0.0407988
45000	-0.0601972		45000	-0.0401904
45100	-0.0618277		45100	-0.0404801
45200	-0.0626063		45200	-0.0415289
45300	-0.0650989		45300	-0.0440349
45400	-0.0667613		45400	-0.0427129
45500	-0.0691969		45500	-0.0434241
45600	-0.068455		45600	-0.0432583
45700	-0.0669498		45700	-0.0405533
45800	-0.063567		45800	-0.0397191
45900	-0.0629979		45900	-0.0399534
46000	-0.0631677		46000	-0.0405641
46100	-0.063317		46100	-0.0422885
46200	-0.0644286		46200	-0.0417358
46300	-0.0665415		46300	-0.0431636
46400	-0.0662237		46400	-0.0426059
46500	-0.0661053		46500	-0.0399683
46600	-0.0635004		46600	-0.0383981
46700	-0.0619415		46700	-0.039625
46800	-0.0644688		46800	-0.0401564
46900	-0.0647334		46900	-0.0422762
47000	-0.0664293		47000	-0.0421426
47100	-0.0686057		47100	-0.043612
47200	-0.0702016		47200	-0.0429536
47300	-0.0688995		47300	-0.0408897
47400	-0.0670192		47400	-0.0396032
47500	-0.0642278		47500	-0.0410229
47600	-0.0641865		47600	-0.0423993
47700	-0.0632483		47700	-0.0442425
47800	-0.0654988		47800	-0.0429301
47900	-0.0672828		47900	-0.044469
48000	-0.069585		48000	-0.0427803
48100	-0.0681156		48100	-0.0403755
48200	-0.0672586		48200	-0.0395575
48300	-0.0621858		48300	-0.0408934
48400	-0.0631769		48400	-0.0427356
48500	-0.0642981		48500	-0.0451514
48600	-0.0645066		48600	-0.0450354
48700	-0.0655334		48700	-0.0466403
48800	-0.0681468		48800	-0.044983
48900	-0.0683123		48900	-0.0425778
49000	-0.0675381		49000	-0.0417888
49100	-0.0643125		49100	-0.0427928
49200	-0.0626932		49200	-0.0437593
49300	-0.0636113		49300	-0.0444741
49400	-0.0630171		49400	-0.0439672
49500	-0.0649068		49500	-0.0449285
49600	-0.0665428		49600	-0.042553
49700	-0.0682239		49700	-0.0405783
49800	-0.0682137		49800	-0.0392389
49900	-0.0660694		49900	-0.0406406
50000	-0.0629255		50000	-0.042076
50100	-0.063539		50100	-0.0427054
50200	-0.0630849		50200	-0.0429893
50300	-0.0651012		50300	-0.0436128
50400	-0.0668586		50400	-0.0416426
50500	-0.0690397		50500	-0.0401251
50600	-0.0674515		50600	-0.0395424
50700	-0.0660493		50700	-0.04134
50800	-0.062442		50800	-0.0436927
50900	-0.0618158		50900	-0.0434269
51000	-0.062233		51000	-0.0437712
51100	-0.0627747		51100	-0.0446197
51200	-0.0644289		51200	-0.0417852
51300	-0.0675726		51300	-0.0406388
51400	-0.0668438		51400	-0.0405695
51500	-0.0663655		51500	-0.0418122
51600	-0.0631527		51600	-0.0444459
51700	-0.0614548		51700	-0.0434045
51800	-0.0622424		51800	-0.0438756
51900	-0.0620416		51900	-0.0444078
52000	-0.0630897		52000	-0.0412545
52100	-0.064823		52100	-0.040188
52200	-0.0652902		52200	-0.0403453
52300	-0.0636757		52300	-0.0411074
52400	-0.0609586		52400	-0.0427612
52500	-0.0580365		52500	-0.0420625
52600	-0.0590346		52600	-0.0429895
52700	-0.058601		52700	-0.0430913
52800	-0.0610647		52800	-0.0400063
52900	-0.0622581		52900	-0.0383127
53000	-0.0647169		53000	-0.0390382
53100	-0.064002		53100	-0.0398587
53200	-0.0630835		53200	-0.0419169
53300	-0.0590492		53300	-0.0416237
53400	-0.059457		53400	-0.0428678
53500	-0.0604771		53500	-0.0424784
53600	-0.0619025		53600	-0.0398945
53700	-0.0631869		53700	-0.0382924
53800	-0.0667249		53800	-0.0393176
53900	-0.0661299		53900	-0.0406556
54000	-0.0655348		54000	-0.0427188
54100	-0.0618755		54100	-0.0414979
54200	-0.0593512		54200	-0.0436951
54300	-0.0600648		54300	-0.043084
54400	-0.0602495		54400	-0.0403371
54500	-0.0628487		54500	-0.0396125
54600	-0.0660979		54600	-0.0405764
54700	-0.0676949		54700	-0.0421898
54800	-0.0667037		54800	-0.0436173
54900	-0.0639203		54900	-0.0421467
55000	-0.060317		55000	-0.0437666
55100	-0.061925		55100	-0.0428373
55200	-0.0619599		55200	-0.0401817
55300	-0.0632209		55300	-0.0392597
55400	-0.0651936		55400	-0.0402752
55500	-0.0672242		55500	-0.0411839
55600	-0.0664674		55600	-0.0422186
55700	-0.0653205		55700	-0.0415191
55800	-0.0623805		55800	-0.0432092
55900	-0.0629016		55900	-0.0415642
56000	-0.0632359		56000	-0.0390811
56100	-0.0650358		56100	-0.0379556
56200	-0.066094		56200	-0.039722
56300	-0.069224		56300	-0.0407242
56400	-0.0690342		56400	-0.0417993
56500	-0.0687182		56500	-0.042041
56600	-0.0653886		56600	-0.0431944
56700	-0.0638101		56700	-0.0413873
56800	-0.0659533		56800	-0.0395596
56900	-0.0660764		56900	-0.0386082
57000	-0.0680142		57000	-0.0402948
57100	-0.0709043		57100	-0.0421314
57200	-0.0721666		57200	-0.0421645
57300	-0.0714254		57300	-0.0422613
57400	-0.0680955		57400	-0.0437038
57500	-0.0645928		57500	-0.0415349
57600	-0.0652459		57600	-0.0402166
57700	-0.0645829		57700	-0.040142
57800	-0.0663428		57800	-0.0412632
57900	-0.0679811		57900	-0.0436612
58000	-0.0698584		58000	-0.0428043
58100	-0.0686433		58100	-0.0429296
58200	-0.0669702		58200	-0.0437369
58300	-0.0636161		58300	-0.0408753
58400	-0.0631629		58400	-0.039694
58500	-0.0631784		58500	-0.0397808
58600	-0.06445		58600	-0.0403648
58700	-0.0656651		58700	-0.0421151
58800	-0.0677216		58800	-0.0417825
58900	-0.0656223		58900	-0.04245
59000	-0.0648358		59000	-0.0434564
59100	-0.0605934		59100	-0.0406256
59200	-0.059749		59200	-0.038971
59300	-0.0608439		59300	-0.0394136
59400	-0.0615883		59400	-0.0403707
59500	-0.0634198		59500	-0.0422929
59600	-0.0648739		59600	-0.0420947
59700	-0.0650301		59700	-0.043562
59800	-0.0639259		59800	-0.0441885
59900	-0.0606715		59900	-0.0417643
60000	-0.0584691		60000	-0.0408108
60100	-0.0598422		60100	-0.0416422
60200	-0.059781		60200	-0.0430796
60300	-0.0623042		60300	-0.0453225
60400	-0.0641705		60400	-0.0434247
60500	-0.065938		60500	-0.0449948
60600	-0.0644118		60600	-0.0448372
60700	-0.0631656		60700	-0.0417396
60800	-0.0593078		60800	-0.0410777
60900	-0.0591638		60900	-0.0422269
61000	-0.0599426		61000	-0.0436252
61100	-0.0619061		61100	-0.0452382
61200	-0.0634198		61200	-0.0437837
61300	-0.0665118		61300	-0.0447644
61400	-0.0656475		61400	-0.0416876
61500	-0.0649118		61500	-0.0412129
61600	-0.0610036		61600	-0.0404051
61700	-0.059892		61700	-0.0413503
61800	-0.0613816		61800	-0.0422529
61900	-0.0621338		61900	-0.0439608
62000	-0.0641519		62000	-0.0443179
62100	-0.0666643		62100	-0.0437751
62200	-0.0674213		62200	-0.0417179
62300	-0.0658738		62300	-0.0397576
62400	-0.0628684		62400	-0.037805
62500	-0.0592326		62500	-0.0400021
62600	-0.0605187		62600	-0.0412789
62700	-0.0602459		62700	-0.0433421
62800	-0.0624588		62800	-0.0439572
62900	-0.06375		62900	-0.042426
63000	-0.0657166		63000	-0.0404645
63100	-0.065678		63100	-0.0390438
63200	-0.0647651		63200	-0.0375424
63300	-0.0617953		63300	-0.0395709
63400	-0.0628404		63400	-0.0421593
63500	-0.0632278		63500	-0.0439602
63600	-0.0650143		63600	-0.043949
63700	-0.0661296		63700	-0.0438008
63800	-0.0686691		63800	-0.0416108
63900	-0.0665065		63900	-0.0407875
64000	-0.0663155		64000	-0.0404922
64100	-0.0636157		64100	-0.0418218
64200	-0.0621952		64200	-0.0441658
64300	-0.0628899		64300	-0.0448
64400	-0.0635633		64400	-0.0444146
64500	-0.0649545		64500	-0.0437504
64600	-0.0672646		64600	-0.0415808
64700	-0.0665437		64700	-0.0405865
64800	-0.066434		64800	-0.0402706
64900	-0.0630262		64900	-0.0411076
65000	-0.0615259		65000	-0.0424282
65100	-0.063227		65100	-0.0430153
65200	-0.0628574		65200	-0.0428945
65300	-0.0649827		65300	-0.0422537
65400	-0.0668399		65400	-0.039848
65500	-0.0687664		65500	-0.0382681
65600	-0.0682502		65600	-0.038244
65700	-0.0657486		65700	-0.0392742
65800	-0.0621336		65800	-0.0413205
65900	-0.0622608		65900	-0.041946
66000	-0.0620364		66000	-0.0428038
66100	-0.0642357		66100	-0.0419562
66200	-0.065545		66200	-0.0403405
66300	-0.0678016		66300	-0.0391371
66400	-0.0664874		66400	-0.0396944
66500	-0.0654002		66500	-0.0409683
66600	-0.0624017		66600	-0.0434962
66700	-0.061811		66700	-0.043091
66800	-0.0626765		66800	-0.0441233
66900	-0.0629834		66900	-0.0432783
67000	-0.0647919		67000	-0.041226
67100	-0.0677733		67100	-0.040712
67200	-0.0679877		67200	-0.0413544
67300	-0.067523		67300	-0.0425364
67400	-0.0644774		67400	-0.0448604
67500	-0.0611294		67500	-0.0437814
67600	-0.0613742		67600	-0.0437505
67700	-0.0603802		67700	-0.04279
67800	-0.0626763		67800	-0.0404689
67900	-0.0645273		67900	-0.0390602
68000	-0.0666416		68000	-0.0399498
68100	-0.0663521		68100	-0.0412449
68200	-0.0647201		68200	-0.0432967
68300	-0.0599568		68300	-0.0426673
68400	-0.0610229		68400	-0.0428385
68500	-0.0614397		68500	-0.0414369
68600	-0.0636196		68600	-0.0393783
68700	-0.0644893		68700	-0.0377291
68800	-0.0666886		68800	-0.0389096
68900	-0.0663676		68900	-0.0397903
69000	-0.0654769		69000	-0.0418944
69100	-0.062737		69100	-0.0423876
69200	-0.0616987		69200	-0.042528
69300	-0.0620806		69300	-0.0411079
69400	-0.0620432		69400	-0.0392973
69500	-0.0634869		69500	-0.0382417
69600	-0.0651927		69600	-0.0400799
69700	-0.0655955		69700	-0.041614
69800	-0.0650177		69800	-0.0428967
69900	-0.0635059		69900	-0.0423432
70000	-0.0617041		70000	-0.0430217
70100	-0.0628102		70100	-0.0413786
70200	-0.0624762		70200	-0.0401557
70300	-0.064178		70300	-0.0398092
70400	-0.0662905		70400	-0.0412137
70500	-0.0677632		70500	-0.0433182
70600	-0.0664319		70600	-0.0436379
70700	-0.0649136		70700	-0.0428766
70800	-0.0615005		70800	-0.043326
70900	-0.0618406		70900	-0.0414678
71000	-0.0612758		71000	-0.0395212
71100	-0.0638601		71100	-0.0387585
71200	-0.0665445		71200	-0.0401964
71300	-0.0695158		71300	-0.0416798
71400	-0.068248		71400	-0.0422109
71500	-0.0679419		71500	-0.0422418
71600	-0.0644474		71600	-0.0421962
71700	-0.0640647		71700	-0.0398307
71800	-0.0644863		71800	-0.0382417
71900	-0.0648048		71900	-0.0378512
72000	-0.0659295		72000	-0.0389949
72100	-0.068984		72100	-0.0408976
72200	-0.0689495		72200	-0.0414907
72300	-0.0677593		72300	-0.0419073
72400	-0.0647206		72400	-0.0417509
72500	-0.0628933		72500	-0.0398949
72600	-0.0637515		72600	-0.0386076
72700	-0.0646477		72700	-0.0386294
72800	-0.0670407		72800	-0.0401862
72900	-0.0684007		72900	-0.0429775
73000	-0.069541		73000	-0.0423886
73100	-0.0688793		73100	-0.0429164
73200	-0.0679994		73200	-0.0425603
73300	-0.0641154		73300	-0.0400716
73400	-0.0660384		73400	-0.0391294
73500	-0.0658807		73500	-0.0398643
73600	-0.067224		73600	-0.0412717
73700	-0.0691852		73700	-0.0437703
73800	-0.0716804		73800	-0.042517
73900	-0.0707777		73900	-0.0428184
74000	-0.0685849		74000	-0.0424693
74100	-0.0647529		74100	-0.0397572
74200	-0.0638691		74200	-0.0386064
74300	-0.0639129		74300	-0.0394164
74400	-0.0643447		74400	-0.0402762
74500	-0.0661448		74500	-0.0420327
74600	-0.0695576		74600	-0.0414683
74700	-0.0685815		74700	-0.0420951
74800	-0.0668225		74800	-0.0414296
74900	-0.0630599		74900	-0.0390491
75000	-0.0610349		75000	-0.0373912
75100	-0.0627631		75100	-0.0387052
75200	-0.0633744		75200	-0.0394848
75300	-0.0653431		75300	-0.041537
75400	-0.0673772		75400	-0.0415316
75500	-0.0679536		75500	-0.0422186
75600	-0.0673635		75600	-0.0414804
75700	-0.0638053		75700	-0.0394391
75800	-0.0610904		75800	-0.0380756
75900	-0.0612997		75900	-0.0398664
76000	-0.0607613		76000	-0.0413199
76100	-0.0632596		76100	-0.0431136
76200	-0.0648422		76200	-0.0421098
76300	-0.0670405		76300	-0.0435496
76400	-0.0656524		76400	-0.0422815
76500	-0.0651352		76500	-0.0404415
76600	-0.0612227		76600	-0.0394379
76700	-0.0608642		76700	-0.0411923
76800	-0.0616029		76800	-0.0431176
76900	-0.0627354		76900	-0.0444766
77000	-0.0641369		77000	-0.0439854
77100	-0.0672852		77100	-0.0447333
77200	-0.0665307		77200	-0.0435973
77300	-0.0655834		77300	-0.0420702
77400	-0.0623085		77400	-0.0417002
77500	-0.0606441		77500	-0.043173
77600	-0.0622555		77600	-0.044862
77700	-0.0626999		77700	-0.0463814
77800	-0.0653623		77800	-0.0464306
77900	-0.067515		77900	-0.0478677
78000	-0.0684133		78000	-0.0465778
78100	-0.0674093		78100	-0.0454455
78200	-0.0644957		78200	-0.0455534
78300	-0.0607296		78300	-0.0476329
78400	-0.062976		78400	-0.0504145
78500	-0.0640379		78500	-0.0521485
78600	-0.0656818		78600	-0.0533323
78700	-0.0670615		78700	-0.0545249
78800	-0.0696347		78800	-0.053615
78900	-0.0689154		78900	-0.052873
79000	-0.0671426		79000	-0.0534441
79100	-0.0632907		79100	-0.0557738
79200	-0.0629695		79200	-0.0589867
79300	-0.062806		79300	-0.0595519
79400	-0.064265		79400	-0.0606586
79500	-0.0656253		79500	-0.0620511
79600	-0.0682117		79600	-0.0605259
79700	-0.0677978		79700	-0.0603747
79800	-0.0683139		79800	-0.0615021
79900	-0.0659327		79900	-0.063769
80000	-0.0651766		80000	-0.0669783
80100	-0.0672854		80100	-0.0667721
80200	-0.0674038		80200	-0.0681404
80300	-0.069509		80300	-0.0696092
80400	-0.0716062		80400	-0.0679029
80500	-0.0719135		80500	-0.0677856
80600	-0.0705123		80600	-0.0689973
80700	-0.0685461		80700	-0.0705725
80800	-0.0655257		80800	-0.0730472
80900	-0.0662821		80900	-0.073428
81000	-0.0658869		81000	-0.0751123
81100	-0.0677947		81100	-0.0762291
81200	-0.0698792		81200	-0.0744519
81300	-0.0727422		81300	-0.073809
81400	-0.0723435		81400	-0.0755852
81500	-0.0708606		81500	-0.0770626
81600	-0.0678304		81600	-0.0800361
81700	-0.0683345		81700	-0.0807465
81800	-0.0686999		81800	-0.0824004
81900	-0.0695044		81900	-0.0831957
82000	-0.0705951		82000	-0.0817302
82100	-0.0728225		82100	-0.0811682
82200	-0.0724237		82200	-0.0832723
82300	-0.0718591		82300	-0.0855669
82400	-0.0681644		82400	-0.0883396
82500	-0.0673639		82500	-0.0881271
82600	-0.0694605		82600	-0.0905661
82700	-0.0698106		82700	-0.0905103
82800	-0.07077		82800	-0.0891505
82900	-0.0715811		82900	-0.0894231
83000	-0.0715988		83000	-0.0915989
83100	-0.0708898		83100	-0.0941552
83200	-0.0679861		83200	-0.0960917
83300	-0.0648775		83300	-0.0955992
83400	-0.0666003		83400	-0.0972785
83500	-0.0667836		83500	-0.0967939
83600	-0.0691237		83600	-0.0951209
83700	-0.0711854		83700	-0.0951618
83800	-0.0731038		83800	-0.0971102
83900	-0.0716061		83900	-0.0988563
84000	-0.0698684		84000	-0.10047
84100	-0.0669985		84100	-0.100512
84200	-0.0670438		84200	-0.102575
84300	-0.0671832		84300	-0.101571
84400	-0.0687388		84400	-0.100102
84500	-0.0705288		84500	-0.0999595
84600	-0.074063		84600	-0.102153
84700	-0.0734134		84700	-0.104033
84800	-0.0734586		84800	-0.104431
84900	-0.0703437		84900	-0.107608
85000	-0.0688716		85000	-0.107448
85100	-0.0700074		85100	-0.105559
85200	-0.070847		85200	-0.105595
85300	-0.0736526		85300	-0.105933
85400	-0.0773759		85400	-0.108328
85500	-0.0792509		85500	-0.111305
85600	-0.0789951		85600	-0.112625
85700	-0.0773237		85700	-0.113918
85800	-0.0752462		85800	-0.113087
85900	-0.0778536		85900	-0.111152
86000	-0.0784593		86000	-0.111345
86100	-0.0823327		86100	-0.112179
86200	-0.0850133		86200	-0.114267
86300	-0.0874242		86300	-0.117556
86400	-0.0872641		86400	-0.117943
86500	-0.0872876		86500	-0.119126
86600	-0.0845438		86600	-0.118014
86700	-0.0858497		86700	-0.116068
86800	-0.0860792		86800	-0.115959
86900	-0.0875343		86900	-0.116685
87000	-0.0898169		87000	-0.118392
87100	-0.0939726		87100	-0.120531
87200	-0.0942211		87200	-0.121348
87300	-0.0948055		87300	-0.122642
87400	-0.093603		87400	-0.12167
87500	-0.0930528		87500	-0.119952
87600	-0.0947311		87600	-0.119177
87700	-0.0958362		87700	-0.120533
87800	-0.0985704		87800	-0.121714
87900	-0.102406		87900	-0.12452
88000	-0.103784		88000	-0.125345
88100	-0.103521		88100	-0.12651
88200	-0.102281		88200	-0.125358
88300	-0.101494		88300	-0.123995
88400	-0.103411		88400	-0.123256
88500	-0.104446		88500	-0.124944
88600	-0.107336		88600	-0.126984
88700	-0.110831		88700	-0.129787
88800	-0.114556		88800	-0.129698
88900	-0.115041		88900	-0.131297
89000	-0.113812		89000	-0.129805
89100	-0.110615		89100	-0.128373
89200	-0.112119		89200	-0.128332
89300	-0.112854		89300	-0.129707
89400	-0.115878		89400	-0.131725
89500	-0.118702		89500	-0.13405
89600	-0.123027		89600	-0.13387
89700	-0.12425		89700	-0.134514
89800	-0.124879		89800	-0.13299
89900	-0.121858		89900	-0.131706
90000	-0.122416		90000	-0.131439
90100	-0.125445		90100	-0.132849
90200	-0.127294		90200	-0.134371
90300	-0.130593		90300	-0.135908
90400	-0.134765		90400	-0.136203
90500	-0.135777		90500	-0.137128
90600	-0.135505		90600	-0.135413
90700	-0.13341		90700	-0.134204
90800	-0.132063		90800	-0.133344
90900	-0.134647		90900	-0.135105
91000	-0.1354		91000	-0.136842
91100	-0.138668		91100	-0.138757
91200	-0.141524		91200	-0.140085
91300	-0.144075		91300	-0.140438
91400	-0.144305		91400	-0.138811
91500	-0.143977		91500	-0.137812
91600	-0.14282		91600	-0.137359
91700	-0.145201		91700	-0.139498
91800	-0.146671		91800	-0.141947
91900	-0.149546		91900	-0.143075
92000	-0.152169		92000	-0.143652
92100	-0.155793		92100	-0.144375
92200	-0.15572		92200	-0.142353
92300	-0.15584		92300	-0.141991
92400	-0.154257		92400	-0.142172
92500	-0.155376		92500	-0.144024
92600	-0.157114		92600	-0.146674
92700	-0.157767		92700	-0.146577
92800	-0.159646		92800	-0.14722
92900	-0.163178		92900	-0.147272
93000	-0.164757		93000	-0.145118
93100	-0.165459		93100	-0.144549
93200	-0.16396		93200	-0.144783
93300	-0.162333		93300	-0.145938
93400	-0.164763		93400	-0.147851
93500	-0.165095		93500	-0.148173
93600	-0.167795		93600	-0.14912
93700	-0.170989		93700	-0.149073
93800	-0.173864		93800	-0.146672
93900	-0.173931		93900	-0.145435
94000	-0.173428		94000	-0.146188
94100	-0.17132		94100	-0.14756
94200	-0.172974		94200	-0.149858
94300	-0.173654		94300	-0.150447
94400	-0.176447		94400	-0.151796
94500	-0.179744		94500	-0.151232
94600	-0.184238		94600	-0.14962
94700	-0.184645		94700	-0.148655
94800	-0.184897		94800	-0.14979
94900	-0.183003		94900	-0.151324
95000	-0.184112		95000	-0.154196
95100	-0.186241		95100	-0.153431
95200	-0.188204		95200	-0.155343
95300	-0.190789		95300	-0.154916
95400	-0.194464		95400	-0.152855
95500	-0.194885		95500	-0.15258
95600	-0.195042		95600	-0.15394
95700	-0.19204		95700	-0.155584
95800	-0.191776		95800	-0.15791
95900	-0.194084		95900	-0.156869
96000	-0.194789		96000	-0.158134
96100	-0.198334		96100	-0.157071
96200	-0.20059		96200	-0.155062
96300	-0.202724		96300	-0.154462
96400	-0.202762		96400	-0.155674
96500	-0.200987		96500	-0.156861
96600	-0.199273		96600	-0.158612
96700	-0.201197		96700	-0.158401
96800	-0.202945		96800	-0.159517
96900	-0.205596		96900	-0.158462
97000	-0.208092		97000	-0.156667
97100	-0.212106		97100	-0.155232
97200	-0.211158		97200	-0.157153
97300	-0.210739		97300	-0.158141
97400	-0.208415		97400	-0.160136
97500	-0.208518		97500	-0.160775
97600	-0.209497		97600	-0.161662
97700	-0.210552		97700	-0.160245
97800	-0.212859		97800	-0.158835
97900	-0.216526		97900	-0.157821
98000	-0.217382		98000	-0.160032
98100	-0.217196		98100	-0.162356
98200	-0.214434		98200	-0.163505
98300	-0.213669		98300	-0.163466
98400	-0.215777		98400	-0.164701
98500	-0.216882		98500	-0.162645
98600	-0.219641		98600	-0.161481
98700	-0.222477		98700	-0.161509
98800	-0.225247		98800	-0.163222
98900	-0.224864		98900	-0.165878
99000	-0.222326		99000	-0.166066
99100	-0.220288		99100	-0.166087
99200	-0.221546		99200	-0.166805
99300	-0.221609		99300	-0.164279
99400	-0.224278		99400	-0.163111
99500	-0.226549		99500	-0.163134
99600	-0.229965		99600	-0.164192
99700	-0.230363		99700	-0.165987
99800	-0.230289		99800	-0.16641
99900	-0.227232		99900	-0.167279
100000	-0.227472		100000	-0.167866
100100	-0.229203		100100	-0.165407
100200	-0.231409		100200	-0.164072
100300	-0.233627		100300	-0.164259
100400	-0.236868		100400	-0.165311
100500	-0.236097		100500	-0.167735
100600	-0.235763		100600	-0.168214
100700	-0.234173		100700	-0.169369
100800	-0.232542		100800	-0.169454
100900	-0.234458		100900	-0.167342
101000	-0.235702		101000	-0.166134
101100	-0.238874		101100	-0.166737
101200	-0.242641		101200	-0.168317
101300	-0.244943		101300	-0.171203
101400	-0.244572		101400	-0.170545
101500	-0.243106		101500	-0.172059
101600	-0.240368		101600	-0.171986
101700	-0.2428		101700	-0.169489
101800	-0.243662		101800	-0.168933
101900	-0.246497		101900	-0.169994
102000	-0.248935		102000	-0.171447
102100	-0.252632		102100	-0.174117
102200	-0.253043		102200	-0.173013
102300	-0.251442		102300	-0.174261
102400	-0.248538		102400	-0.173945
102500	-0.248284		102500	-0.17131
102600	-0.248397		102600	-0.170547
102700	-0.249858		102700	-0.17147
102800	-0.25273		102800	-0.172595
102900	-0.25617		102900	-0.17436
103000	-0.256853		103000	-0.174013
103100	-0.258005		103100	-0.17577
103200	-0.25506		103200	-0.174977
103300	-0.254729		103300	-0.173012
103400	-0.25645		103400	-0.171567
103500	-0.257424		103500	-0.173083
103600	-0.260342		103600	-0.174163
103700	-0.263901		103700	-0.176188
103800	-0.265586		103800	-0.176568
103900	-0.265115		103900	-0.177731
104000	-0.2628		104000	-0.176626
104100	-0.260231		104100	-0.174752
104200	-0.26171		104200	-0.173576
104300	-0.261394		104300	-0.17524
104400	-0.264401		104400	-0.177032
104500	-0.267166		104500	-0.1784
104600	-0.270434		104600	-0.177848
104700	-0.269767		104700	-0.17949
104800	-0.268845		104800	-0.177877
104900	-0.266076		104900	-0.176261
105000	-0.266242		105000	-0.175866
105100	-0.26718		105100	-0.177372
105200	-0.268854		105200	-0.179551
105300	-0.270811		105300	-0.179913
105400	-0.274336		105400	-0.179686
105500	-0.274713		105500	-0.181059
105600	-0.274514		105600	-0.179128
105700	-0.272568		105700	-0.177782
105800	-0.271662		105800	-0.177355
105900	-0.273471		105900	-0.178307
106000	-0.2745		106000	-0.179721
106100	-0.277758		106100	-0.180533
106200	-0.280659		106200	-0.180723
106300	-0.281687		106300	-0.182043
106400	-0.281253		106400	-0.179552
106500	-0.279062		106500	-0.178077
106600	-0.277528		106600	-0.177854
106700	-0.279245		106700	-0.17938
106800	-0.279053		106800	-0.181265
106900	-0.281122		106900	-0.181816
107000	-0.283219		107000	-0.182539
107100	-0.286284		107100	-0.183171
107200	-0.284972		107200	-0.180819
107300	-0.284323		107300	-0.179577
107400	-0.280986		107400	-0.179881
107500	-0.281399		107500	-0.181324
107600	-0.282589		107600	-0.183954
107700	-0.285136		107700	-0.183219
107800	-0.287908		107800	-0.184558
107900	-0.291553		107900	-0.18513
108000	-0.291291		108000	-0.182381
108100	-0.291859		108100	-0.181424
108200	-0.289302		108200	-0.18221
108300	-0.28788		108300	-0.183667
108400	-0.288061		108400	-0.186069
108500	-0.288174		108500	-0.184621
108600	-0.289687		108600	-0.185621
108700	-0.292186		108700	-0.18578
108800	-0.292724		108800	-0.183062
108900	-0.291503		108900	-0.182346
109000	-0.288668		109000	-0.18326
109100	-0.286335		109100	-0.184179
109200	-0.287683		109200	-0.185744
109300	-0.287012		109300	-0.185088
109400	-0.289446		109400	-0.186399
109500	-0.290936		109500	-0.18627
109600	-0.293264		109600	-0.183588
109700	-0.292829		109700	-0.182163
109800	-0.291083		109800	-0.183526
109900	-0.288001		109900	-0.184287
110000	-0.289201		110000	-0.186611
110100	-0.289495		110100	-0.186317
110200	-0.290829		110200	-0.187664
110300	-0.292746		110300	-0.187229
110400	-0.296122		110400	-0.185002
110500	-0.295555		110500	-0.183645
110600	-0.294407		110600	-0.185296
110700	-0.291378		110700	-0.187247
110800	-0.290018		110800	-0.18892
110900	-0.291533		110900	-0.187921
111000	-0.292187		111000	-0.189984
111100	-0.294757		111100	-0.188995
111200	-0.298115		111200	-0.186607
111300	-0.29902		111300	-0.185977
111400	-0.298686		111400	-0.187566
111500	-0.296632		111500	-0.189648
111600	-0.295129		111600	-0.190522
111700	-0.296745		111700	-0.189714
111800	-0.296927		111800	-0.19123
111900	-0.299481		111900	-0.189403
112000	-0.302059		112000	-0.187303
112100	-0.305008		112100	-0.186789
112200	-0.305043		112200	-0.188166
112300	-0.30301		112300	-0.189545
112400	-0.299663		112400	-0.190425
112500	-0.300045		112500	-0.190161
112600	-0.30035		112600	-0.191647
112700	-0.302586		112700	-0.189311
112800	-0.304048		112800	-0.187615
112900	-0.307639		112900	-0.187
113000	-0.307838		113000	-0.188513
113100	-0.307452		113100	-0.190092
113200	-0.304694		113200	-0.190957
113300	-0.304256		113300	-0.191992
113400	-0.305859		113400	-0.191612
113500	-0.306779		113500	-0.189706
113600	-0.308984		113600	-0.189179
113700	-0.312268		113700	-0.189415
113800	-0.312653		113800	-0.191337
113900	-0.312004		113900	-0.194029
114000	-0.310289		114000	-0.194826
114100	-0.308251		114100	-0.195077
114200	-0.310483		114200	-0.1934
114300	-0.311201		114300	-0.191768
114400	-0.314472		114400	-0.191246
114500	-0.317059		114500	-0.191876
114600	-0.319254		114600	-0.193455
114700	-0.319249		114700	-0.196333
114800	-0.317422		114800	-0.196302
114900	-0.314353		114900	-0.196042
115000	-0.314674		115000	-0.194975
115100	-0.315215		115100	-0.192994
115200	-0.316963		115200	-0.192379
115300	-0.318264		115300	-0.192785
115400	-0.321022		115400	-0.193799
115500	-0.320403		115500	-0.195698
115600	-0.320168		115600	-0.195788
115700	-0.317818		115700	-0.19583
115800	-0.317662		115800	-0.194628
115900	-0.318987		115900	-0.192766
116000	-0.319803		116000	-0.191435
116100	-0.322223		116100	-0.192488
116200	-0.324517		116200	-0.193467
116300	-0.324502		116300	-0.195905
116400	-0.323939		116400	-0.196475
116500	-0.321296		116500	-0.19651
116600	-0.318926		116600	-0.195414
116700	-0.320685		116700	-0.194054
116800	-0.320307		116800	-0.192906
116900	-0.321576		116900	-0.194532
117000	-0.323609		117000	-0.196089
117100	-0.326169		117100	-0.198744
117200	-0.325748		117200	-0.198449
117300	-0.323954		117300	-0.198728
117400	-0.320774		117400	-0.197335
117500	-0.320889		117500	-0.195898
117600	-0.320544		117600	-0.195282
117700	-0.322139		117700	-0.19689
117800	-0.324007		117800	-0.19857
117900	-0.327173		117900	-0.200482
118000	-0.326159		118000	-0.199581
118100	-0.325436		118100	-0.199619
118200	-0.322033		118200	-0.198414
118300	-0.32088		118300	-0.19676
118400	-0.321404		118400	-0.196262
118500	-0.322595		118500	-0.197545
118600	-0.324327		118600	-0.198596
118700	-0.327543		118700	-0.199991
118800	-0.32804		118800	-0.199903
118900	-0.326702		118900	-0.199904
119000	-0.323621		119000	-0.198311
119100	-0.320746		119100	-0.196783
119200	-0.322772		119200	-0.19576
119300	-0.322923		119300	-0.197447
119400	-0.325684		119400	-0.198964
119500	-0.327277		119500	-0.200371
119600	-0.328344		119600	-0.200815
119700	-0.328164		119700	-0.200428
119800	-0.326888		119800	-0.198951
119900	-0.323339		119900	-0.197717
120000	-0.324649		120000	-0.197418
120100	-0.324794		120100	-0.199075
120200	-0.326714		120200	-0.201562
120300	-0.328423		120300	-0.202239
120400	-0.331847		120400	-0.20233
120500	-0.33007		120500	-0.202147
120600	-0.329241		120600	-0.200389
120700	-0.326149		120700	-0.199674
120800	-0.325445		120800	-0.199831
120900	-0.325973		120900	-0.201274
121000	-0.327287		121000	-0.203956
121100	-0.329693		121100	-0.203798
121200	-0.33385		121200	-0.203608
121300	-0.334454		121300	-0.203299
121400	-0.334028		121400	-0.201016
121500	-0.330601		121500	-0.200094
121600	-0.329277		121600	-0.200619
121700	-0.330985		121700	-0.201701
121800	-0.331874		121800	-0.203628
121900	-0.3341		121900	-0.20376
122000	-0.336295		122000	-0.203734
122100	-0.338378		122100	-0.203368
122200	-0.338274		122200	-0.200993
122300	-0.335959		122300	-0.199634
122400	-0.332803		122400	-0.200527
122500	-0.333348		122500	-0.201494
122600	-0.332922		122600	-0.203741
122700	-0.335525		122700	-0.203922
122800	-0.337049		122800	-0.204387
122900	-0.340034		122900	-0.203779
123000	-0.33997		123000	-0.201948
123100	-0.338897		123100	-0.200777
123200	-0.335873		123200	-0.201852
123300	-0.33584		123300	-0.203497
123400	-0.336714		123400	-0.206016
123500	-0.337534		123500	-0.205308
123600	-0.339481		123600	-0.206174
123700	-0.342497		123700	-0.205664
123800	-0.342092		123800	-0.203548
123900	-0.34198		123900	-0.202805
124000	-0.339227		124000	-0.204281
124100	-0.337303		124100	-0.205954
124200	-0.338579		124200	-0.20793
124300	-0.338897		124300	-0.206795
124400	-0.342018		124400	-0.207217
124500	-0.344601		124500	-0.206078
124600	-0.346555		124600	-0.204038
124700	-0.34582		124700	-0.20329
124800	-0.343781		124800	-0.204095
124900	-0.34007		124900	-0.205221
125000	-0.341693		125000	-0.207265
125100	-0.341772		125100	-0.206804
125200	-0.343949		125200	-0.207219
125300	-0.345838		125300	-0.205
125400	-0.348763		125400	-0.203503
125500	-0.348513		125500	-0.202487
125600	-0.347139		125600	-0.204124
125700	-0.34396		125700	-0.205612
125800	-0.343631		125800	-0.20724
125900	-0.343602		125900	-0.207732
126000	-0.344705		126000	-0.208387
126100	-0.345512		126100	-0.207035
126200	-0.347457		126200	-0.20447
126300	-0.346248		126300	-0.203398
126400	-0.346231		126400	-0.204448
126500	-0.343891		126500	-0.207608
126600	-0.342794		126600	-0.208554
126700	-0.343952		126700	-0.20829
126800	-0.344175		126800	-0.209182
126900	-0.345981		126900	-0.207345
127000	-0.348513		127000	-0.206173
127100	-0.349878		127100	-0.206082
127200	-0.349514		127200	-0.207372
127300	-0.347322		127300	-0.209785
127400	-0.344243		127400	-0.209877
127500	-0.345298		127500	-0.209385
127600	-0.34585		127600	-0.210013
127700	-0.349113		127700	-0.207705
127800	-0.350658		127800	-0.206211
127900	-0.35341		127900	-0.206289
128000	-0.352469		128000	-0.207285
128100	-0.352247		128100	-0.209074
128200	-0.348261		128200	-0.209086
128300	-0.34785		128300	-0.209244
128400	-0.348255		128400	-0.209668
128500	-0.349051		128500	-0.206986
128600	-0.350111		128600	-0.205498
128700	-0.352255		128700	-0.205996
128800	-0.351775		128800	-0.207086
128900	-0.350724		128900	-0.209333
129000	-0.34672		129000	-0.20958
129100	-0.344716		129100	-0.210062
129200	-0.346187		129200	-0.209928
129300	-0.34665		129300	-0.208189
129400	-0.348817		129400	-0.2069
129500	-0.350622		129500	-0.207725
129600	-0.351535		129600	-0.208968
129700	-0.351898		129700	-0.211693
129800	-0.349815		129800	-0.210948
129900	-0.347213		129900	-0.212011
130000	-0.348228		130000	-0.211742
130100	-0.34817		130100	-0.209528
130200	-0.350722		130200	-0.208902
130300	-0.352085		130300	-0.209993
130400	-0.353625		130400	-0.211157
130500	-0.352166		130500	-0.213135
130600	-0.351788		130600	-0.211962
130700	-0.347747		130700	-0.212595
130800	-0.347512		130800	-0.212588
130900	-0.347828		130900	-0.210421
131000	-0.348796		131000	-0.210167
131100	-0.350337		131100	-0.211331
131200	-0.353335		131200	-0.211861
131300	-0.352893		131300	-0.212675
131400	-0.35239		131400	-0.211535
131500	-0.349216		131500	-0.212322
131600	-0.348002		131600	-0.211575
131700	-0.349916		131700	-0.2096
131800	-0.35039		131800	-0.208128
131900	-0.352437		131900	-0.20982
132000	-0.355394		132000	-0.210712
132100	-0.357023		132100	-0.212731
132200	-0.356482		132200	-0.212548
132300	-0.353665		132300	-0.213025
132400	-0.350437		132400	-0.211871
132500	-0.351748		132500	-0.210065
132600	-0.35163		132600	-0.209033
132700	-0.354074		132700	-0.210921
132800	-0.355308		132800	-0.213183
132900	-0.357235		132900	-0.21411
133000	-0.357295		133000	-0.213448
133100	-0.356583		133100	-0.214719
133200	-0.353751		133200	-0.213296
133300	-0.354113		133300	-0.211758
133400	-0.353861		133400	-0.211348
133500	-0.354774		133500	-0.212898
133600	-0.356323		133600	-0.215019
133700	-0.359907		133700	-0.2151
133800	-0.359794		133800	-0.214351
133900	-0.359966		133900	-0.215092
134000	-0.357231		134000	-0.213224
134100	-0.355759		134100	-0.211611
134200	-0.357172		134200	-0.211488
134300	-0.357467		134300	-0.212554
134400	-0.359663		134400	-0.214057
134500	-0.362079		134500	-0.214171
134600	-0.3627		134600	-0.214007
134700	-0.362597		134700	-0.214867
134800	-0.359307		134800	-0.211987
134900	-0.356834		134900	-0.210441
135000	-0.358138		135000	-0.210498
135100	-0.358091		135100	-0.211461
135200	-0.35971		135200	-0.213601
135300	-0.361097		135300	-0.213816
135400	-0.362802		135400	-0.21444
135500	-0.361688		135500	-0.214797
135600	-0.360424		135600	-0.212488
135700	-0.357795		135700	-0.210994
135800	-0.358185		135800	-0.211412
135900	-0.358371		135900	-0.213012
136000	-0.36055		136000	-0.215645
136100	-0.361593		136100	-0.21446
136200	-0.364044		136200	-0.215537
136300	-0.364373		136300	-0.21591
136400	-0.364936		136400	-0.213011
136500	-0.36143		136500	-0.212358
136600	-0.359839		136600	-0.213355
136700	-0.361132		136700	-0.214706
136800	-0.361474		136800	-0.217467
136900	-0.362812		136900	-0.216072
137000	-0.364665		137000	-0.216464
137100	-0.364689		137100	-0.21615
137200	-0.364514		137200	-0.213499
137300	-0.36223		137300	-0.212937
137400	-0.359587		137400	-0.214131
137500	-0.360303		137500	-0.214542
137600	-0.359442		137600	-0.216281
137700	-0.361219		137700	-0.216257
137800	-0.362404		137800	-0.219424
137900	-0.364674		137900	-0.216487
138000	-0.363786		138000	-0.213372
138100	-0.363387		138100	-0.211761
138200	-0.359302		138200	-0.213138
138300	-0.359802		138300	-0.214103
138400	-0.360541		138400	-0.215841
138500	-0.362312		138500	-0.215592
138600	-0.363619		138600	-0.216411
138700	-0.365753		138700	-0.215918
138800	-0.36495		138800	-0.213649
138900	-0.363601		138900	-0.212475
139000	-0.359881		139000	-0.214468
139100	-0.357964		139100	-0.216792
139200	-0.357992		139200	-0.217929
139300	-0.358861		139300	-0.216861
139400	-0.361571		139400	-0.218106
139500	-0.364188		139500	-0.217845
139600	-0.364933		139600	-0.216179
139700	-0.364992		139700	-0.215549
139800	-0.361613		139800	-0.213861
139900	-0.358541		139900	-0.216147
140000	-0.359426		140000	-0.217365
140100	-0.358962		140100	-0.216668
140200	-0.360844		140200	-0.217663
140300	-0.3625		140300	-0.215798
140400	-0.364934		140400	-0.214211
140500	-0.364397		140500	-0.213362
140600	-0.362412		140600	-0.214641
140700	-0.359386		140700	-0.216349
140800	-0.359447		140800	-0.216839
140900	-0.359368		140900	-0.216518
141000	-0.361376		141000	-0.217922
141100	-0.36205		141100	-0.215912
141200	-0.365214		141200	-0.213866
141300	-0.365355		141300	-0.213934
141400	-0.364599		141400	-0.216123
141500	-0.361208		141500	-0.21807
141600	-0.36084		141600	-0.221063
141700	-0.361909		141700	-0.220722
141800	-0.362096		141800	-0.220084
141900	-0.363615		141900	-0.217629
142000	-0.366167		142000	-0.215359
142100	-0.367259		142100	-0.217011
142200	-0.366336		142200	-0.218303
142300	-0.363303		142300	-0.220901
142400	-0.360961		142400	-0.219673
142500	-0.362291		142500	-0.221438
142600	-0.362486		142600	-0.222819
142700	-0.365626		142700	-0.219808
142800	-0.366854		142800	-0.217505
142900	-0.370068		142900	-0.217328
143000	-0.370777		143000	-0.217326
143100	-0.369528		143100	-0.220564
143200	-0.365739		143200	-0.218926
143300	-0.365487		143300	-0.219629
143400	-0.364649		143400	-0.219729
143500	-0.366783		143500	-0.216131
143600	-0.36807		143600	-0.216039
143700	-0.371264		143700	-0.216816
143800	-0.370497		143800	-0.217973
143900	-0.370364		143900	-0.22011
144000	-0.366692		144000	-0.219449
144100	-0.365146		144100	-0.221391
144200	-0.365813		144200	-0.22184
144300	-0.366443		144300	-0.219209
144400	-0.368579		144400	-0.217984
144500	-0.371581		144500	-0.21864
144600	-0.372591		144600	-0.219866
144700	-0.373133		144700	-0.222141
144800	-0.370459		144800	-0.221272
144900	-0.368357		144900	-0.221541
145000	-0.369736		145000	-0.220956
145100	-0.370217		145100	-0.217685
145200	-0.371899		145200	-0.216293
145300	-0.373216		145300	-0.217886
145400	-0.37514		145400	-0.220155
145500	-0.375042		145500	-0.222277
145600	-0.37289		145600	-0.220796
145700	-0.369188		145700	-0.222904
145800	-0.368757		145800	-0.222182
145900	-0.368447		145900	-0.21951
146000	-0.370576		146000	-0.218483
146100	-0.371404		146100	-0.220168
146200	-0.373937		146200	-0.222275
146300	-0.372799		146300	-0.2233
146400	-0.372065		146400	-0.222393
146500	-0.367804		146500	-0.223996
146600	-0.366266		146600	-0.222936
146700	-0.366844		146700	-0.220604
146800	-0.367493		146800	-0.220214
146900	-0.369527		146900	-0.221255
147000	-0.372606		147000	-0.222668
147100	-0.372491		147100	-0.22327
147200	-0.373011		147200	-0.222669
147300	-0.370437		147300	-0.224189
147400	-0.367277		147400	-0.222175
147500	-0.368346		147500	-0.220061
147600	-0.368872		147600	-0.219241
147700	-0.371144		147700	-0.220381
147800	-0.372669		147800	-0.221371
147900	-0.37402		147900	-0.221045
148000	-0.373237		148000	-0.225184
148100	-0.370472		148100	-0.223465
148200	-0.366563		148200	-0.221234
148300	-0.366951		148300	-0.220325
148400	-0.366466		148400	-0.220285
148500	-0.367634		148500	-0.222058
148600	-0.368907		148600	-0.224432
148700	-0.371841		148700	-0.224752
148800	-0.371004		148800	-0.226178
148900	-0.370126		148900	-0.224963
149000	-0.366331		149000	-0.222894
149100	-0.365624		149100	-0.222613
149200	-0.365447		149200	-0.221381
149300	-0.3661		149300	-0.223303
149400	-0.367347		149400	-0.227073
149500	-0.369511		149500	-0.226663
149600	-0.369833		149600	-0.226432
149700	-0.370127		149700	-0.22464
149800	-0.367262		149800	-0.222551
149900	-0.364723		149900	-0.22208
150000	-0.365936		150000	-0.222822
150100	-0.366252		150100	-0.223538
150200	-0.368636		150200	-0.225385
150300	-0.370712		150300	-0.2253
150400	-0.372543		150400	-0.225838
150500	-0.371532		150500	-0.22396
150600	-0.370401		150600	-0.221846
150700	-0.366414		150700	-0.220709
150800	-0.367473		150800	-0.222185
150900	-0.367499		150900	-0.223053
151000	-0.370023		151000	-0.225567
151100	-0.371924		151100	-0.225919
151200	-0.375319		151200	-0.226653
151300	-0.374525		151300	-0.2249
151400	-0.373785		151400	-0.22324
151500	-0.370139		151500	-0.221404
151600	-0.369277		151600	-0.223225
151700	-0.370293		151700	-0.22471
151800	-0.371781		151800	-0.226932
151900	-0.373166		151900	-0.22613
152000	-0.375461		152000	-0.226993
152100	-0.375035		152100	-0.225147
152200	-0.375078		152200	-0.223527
152300	-0.373121		152300	-0.223152
152400	-0.371231		152400	-0.224547
152500	-0.372652		152500	-0.226323
152600	-0.372149		152600	-0.227779
152700	-0.373771		152700	-0.227477
152800	-0.375132		152800	-0.22791
152900	-0.37671		152900	-0.226015
153000	-0.37673		153000	-0.224518
153100	-0.37486		153100	-0.223962
153200	-0.37091		153200	-0.225184
153300	-0.372286		153300	-0.226176
153400	-0.372462		153400	-0.227433
153500	-0.374653		153500	-0.227423
153600	-0.376491		153600	-0.227507
153700	-0.379765		153700	-0.225316
153800	-0.379148		153800	-0.223718
153900	-0.378385		153900	-0.222642
154000	-0.374798		154000	-0.224467
154100	-0.373719		154100	-0.225855
154200	-0.373995		154200	-0.226878
154300	-0.375536		154300	-0.227767
154400	-0.377284		154400	-0.227584
154500	-0.380152		154500	-0.225645
154600	-0.379352		154600	-0.224698
154700	-0.378941		154700	-0.224085
154800	-0.375261		154800	-0.225883
154900	-0.373477		154900	-0.228135
155000	-0.374105		155000	-0.228551
155100	-0.374501		155100	-0.22888
155200	-0.376455		155200	-0.228848
155300	-0.378403		155300	-0.226173
155400	-0.37891		155400	-0.225091
155500	-0.37733		155500	-0.225196
155600	-0.374271		155600	-0.226617
155700	-0.370546		155700	-0.229097
155800	-0.371278		155800	-0.228641
155900	-0.370714		155900	-0.228887
156000	-0.37264		156000	-0.228301
156100	-0.373646		156100	-0.225799
156200	-0.376367		156200	-0.224896
156300	-0.375992		156300	-0.225148
156400	-0.37471		156400	-0.225719
156500	-0.371266		156500	-0.227206
156600	-0.370945		156600	-0.226849
156700	-0.37123		156700	-0.227712
156800	-0.372772		156800	-0.227412
156900	-0.37394		156900	-0.224921
157000	-0.376703		157000	-0.22348
157100	-0.375858		157100	-0.224384
157200	-0.376502		157200	-0.225253
157300	-0.372813		157300	-0.227578
157400	-0.3699		157400	-0.227239
157500	-0.370082		157500	-0.228321
157600	-0.369489		157600	-0.227215
157700	-0.370808		157700	-0.22509
157800	-0.373073		157800	-0.223643
157900	-0.374413		157900	-0.224932
158000	-0.374796		158000	-0.226346
158100	-0.372388		158100	-0.2287
158200	-0.368079		158200	-0.227449
158300	-0.369132		158300	-0.228832
158400	-0.368919		158400	-0.2279
158500	-0.370753		158500	-0.225811
158600	-0.372199		158600	-0.225261
158700	-0.37486		158700	-0.226297
158800	-0.374263		158800	-0.227841
158900	-0.373176		158900	-0.229249
159000	-0.370765		159000	-0.228434
159100	-0.370203		159100	-0.229286
159200	-0.370364		159200	-0.228104
159300	-0.372715		159300	-0.226087
159400	-0.374127		159400	-0.225341
159500	-0.377397		159500	-0.226381
159600	-0.376501		159600	-0.227282
159700	-0.376788		159700	-0.228593
159800	-0.372991		159800	-0.228062
159900	-0.371065		159900	-0.229078
160000	-0.37244		160000	-0.227545
160100	-0.372862		160100	-0.22593
160200	-0.374365		160200	-0.223376
160300	-0.376821		160300	-0.224833
160400	-0.377814		160400	-0.226824
160500	-0.377136		160500	-0.228209
160600	-0.374594		160600	-0.228502
160700	-0.372034		160700	-0.228746
160800	-0.373017		160800	-0.227132
160900	-0.371977		160900	-0.225323
161000	-0.373899		161000	-0.224295
161100	-0.375517		161100	-0.226193
161200	-0.378396		161200	-0.227761
161300	-0.377351		161300	-0.228618
161400	-0.376244		161400	-0.228953
161500	-0.37211		161500	-0.22976
161600	-0.373101		161600	-0.227576
161700	-0.373517		161700	-0.226607
161800	-0.374801		161800	-0.226568
161900	-0.375919		161900	-0.22816
162000	-0.378164		162000	-0.230434
162100	-0.377342		162100	-0.230152
162200	-0.376665		162200	-0.230382
162300	-0.373199		162300	-0.230428
162400	-0.37177		162400	-0.227299
162500	-0.372847		162500	-0.226034
162600	-0.373071		162600	-0.226225
162700	-0.374401		162700	-0.227345
162800	-0.376466		162800	-0.228826
162900	-0.377704		162900	-0.22867
163000	-0.378244		163000	-0.229518
163100	-0.375967		163100	-0.230248
163200	-0.373569		163200	-0.227626
163300	-0.374099		163300	-0.226015
163400	-0.37375		163400	-0.226033
163500	-0.376041		163500	-0.227023
163600	-0.37784		163600	-0.229039
163700	-0.37946		163700	-0.228997
163800	-0.377725		163800	-0.230107
163900	-0.377872		163900	-0.22993
164000	-0.374825		164000	-0.227757
164100	-0.373199		164100	-0.225856
164200	-0.373679		164200	-0.226601
164300	-0.375705		164300	-0.227774
164400	-0.377025		164400	-0.23024
164500	-0.379398		164500	-0.228571
164600	-0.378422		164600	-0.230247
164700	-0.379419		164700	-0.229606
164800	-0.374325		164800	-0.227033
164900	-0.373629		164900	-0.22629
165000	-0.374847		165000	-0.227473
165100	-0.375936		165100	-0.228738
165200	-0.37719		165200	-0.230679
165300	-0.379743		165300	-0.229332
165400	-0.381052		165400	-0.230413
165500	-0.380033		165500	-0.229535
165600	-0.377094		165600	-0.226792
165700	-0.374515		165700	-0.225613
165800	-0.375388		165800	-0.226753
165900	-0.374746		165900	-0.227389
166000	-0.376803		166000	-0.228726
166100	-0.377345		166100	-0.228232
166200	-0.379512		166200	-0.230012
166300	-0.379037		166300	-0.228781
166400	-0.377913		166400	-0.226655
166500	-0.374907		166500	-0.224813
166600	-0.374164		166600	-0.22614
166700	-0.374071		166700	-0.227039
166800	-0.375163		166800	-0.228706
166900	-0.376113		166900	-0.228691
167000	-0.379235		167000	-0.229363
167100	-0.378964		167100	-0.228064
167200	-0.379475		167200	-0.226099
167300	-0.375875		167300	-0.225242
167400	-0.373447		167400	-0.226979
167500	-0.373488		167500	-0.229108
167600	-0.373564		167600	-0.230074
167700	-0.374873		167700	-0.22941
167800	-0.376876		167800	-0.230831
167900	-0.377275		167900	-0.228827
168000	-0.376833		168000	-0.227292
168100	-0.374253		168100	-0.226726
168200	-0.371381		168200	-0.228252
168300	-0.372052		168300	-0.23018
168400	-0.371751		168400	-0.230188
168500	-0.373537		168500	-0.23003
168600	-0.375039		168600	-0.231342
168700	-0.376606		168700	-0.229095
168800	-0.375365		168800	-0.227598
168900	-0.374242		168900	-0.227067
169000	-0.371499		169000	-0.227929
169100	-0.370812		169100	-0.229449
169200	-0.370368		169200	-0.22936
169300	-0.372589		169300	-0.229365
169400	-0.373795		169400	-0.230358
169500	-0.375616		169500	-0.227395
169600	-0.374413		169600	-0.225823
169700	-0.375279		169700	-0.225806
169800	-0.371064		169800	-0.226776
169900	-0.370098		169900	-0.228935
170000	-0.371212		170000	-0.229106
170100	-0.372688		170100	-0.229776
170200	-0.37431		170200	-0.230052
170300	-0.377185		170300	-0.227548
170400	-0.378053		170400	-0.225727
170500	-0.378314		170500	-0.226016
170600	-0.374532		170600	-0.227467
170700	-0.371965		170700	-0.229918
170800	-0.372967		170800	-0.228935
170900	-0.372234		170900	-0.230399
171000	-0.374609		171000	-0.230661
171100	-0.376546		171100	-0.227723
171200	-0.378758		171200	-0.226789
171300	-0.378328		171300	-0.227741
171400	-0.377266		171400	-0.229079
171500	-0.374031		171500	-0.231281
171600	-0.373874		171600	-0.22942
171700	-0.373701		171700	-0.230266
171800	-0.374963		171800	-0.230239
171900	-0.37614		171900	-0.227211
172000	-0.379199		172000	-0.226363
172100	-0.378331		172100	-0.227439
172200	-0.37826		172200	-0.228243
172300	-0.375097		172300	-0.229864
172400	-0.373547		172400	-0.228978
172500	-0.373352		172500	-0.23022
172600	-0.374466		172600	-0.229388
172700	-0.376546		172700	-0.226573
172800	-0.377875		172800	-0.224906
172900	-0.377596		172900	-0.226522
173000	-0.377398		173000	-0.227173
173100	-0.37515		173100	-0.229015
173200	-0.373535		173200	-0.228841
173300	-0.374244		173300	-0.230326
173400	-0.374581		173400	-0.22934
173500	-0.376756		173500	-0.226866
173600	-0.378177		173600	-0.225583
173700	-0.379926		173700	-0.22697
173800	-0.378593		173800	-0.228647
173900	-0.376492		173900	-0.229758
174000	-0.374091		174000	-0.228752
174100	-0.373633		174100	-0.230802
174200	-0.372889		174200	-0.229256
174300	-0.374583		174300	-0.227292
174400	-0.376112		174400	-0.226784
174500	-0.37904		174500	-0.228316
174600	-0.377298		174600	-0.230126
174700	-0.376804		174700	-0.230306
174800	-0.373268		174800	-0.229273
174900	-0.372306		174900	-0.23061
175000	-0.372896		175000	-0.228348
175100	-0.373653		175100	-0.226281
175200	-0.374393		175200	-0.225705
175300	-0.376773		175300	-0.226849
175400	-0.376643		175400	-0.228066
175500	-0.375835		175500	-0.228424
175600	-0.37311		175600	-0.22832
175700	-0.371053		175700	-0.229525
175800	-0.372291		175800	-0.227426
175900	-0.372251		175900	-0.225404
176000	-0.373991		176000	-0.224803
176100	-0.37573		176100	-0.22594
176200	-0.377514		176200	-0.227428
176300	-0.377366		176300	-0.227611
176400	-0.376144		176400	-0.228301
176500	-0.373547		176500	-0.229226
176600	-0.373726		176600	-0.227051
176700	-0.373332		176700	-0.225531
176800	-0.375186		176800	-0.225616
176900	-0.377183		176900	-0.226974
177000	-0.380364		177000	-0.229487
177100	-0.378588		177100	-0.228368
177200	-0.378949		177200	-0.229153
177300	-0.375338		177300	-0.229766
177400	-0.373873		177400	-0.226703
177500	-0.373342		177500	-0.225839
177600	-0.374183		177600	-0.226313
177700	-0.376166		177700	-0.227541
177800	-0.378253		177800	-0.229823
177900	-0.378005		177900	-0.228539
178000	-0.378475		178000	-0.229544
178100	-0.373716		178100	-0.230114
178200	-0.371465		178200	-0.226806
178300	-0.372588		178300	-0.225695
178400	-0.373304		178400	-0.226057
178500	-0.375562		178500	-0.226655
178600	-0.377265		178600	-0.228211
178700	-0.379144		178700	-0.227242
178800	-0.378046		178800	-0.228784
178900	-0.375082		178900	-0.22897
179000	-0.371566		179000	-0.225865
179100	-0.372623		179100	-0.224136
179200	-0.371582		179200	-0.225372
179300	-0.374094		179300	-0.225669
179400	-0.374973		179400	-0.227334
179500	-0.377153		179500	-0.226466
179600	-0.375874		179600	-0.227933
179700	-0.375405		179700	-0.227508
179800	-0.372983		179800	-0.224892
179900	-0.371805		179900	-0.223538
180000	-0.371834		180000	-0.225003
180100	-0.373236		180100	-0.226434
180200	-0.374581		180200	-0.228213
180300	-0.377157		180300	-0.227006
180400	-0.376381		180400	-0.229052
180500	-0.377015		180500	-0.228018
180600	-0.374578		180600	-0.225272
180700	-0.37318		180700	-0.224495
180800	-0.373883		180800	-0.225684
180900	-0.373569		180900	-0.227549
181000	-0.374611		181000	-0.228153
181100	-0.376131		181100	-0.226967
181200	-0.378345		181200	-0.228682
181300	-0.378385		181300	-0.227172
181400	-0.376696		181400	-0.225027
181500	-0.373633		181500	-0.224529
181600	-0.373428		181600	-0.225408
181700	-0.374048		181700	-0.226571
181800	-0.376402		181800	-0.226881
181900	-0.377306		181900	-0.225909
182000	-0.379424		182000	-0.227717
182100	-0.377598		182100	-0.225618
182200	-0.376947		182200	-0.223564
182300	-0.37328		182300	-0.222743
182400	-0.372288		182400	-0.224283
182500	-0.372838		182500	-0.225638
182600	-0.375169		182600	-0.226014
182700	-0.376872		182700	-0.226373
182800	-0.378771		182800	-0.227506
182900	-0.377792		182900	-0.225537
183000	-0.378641		183000	-0.223304
183100	-0.374279		183100	-0.223007
183200	-0.372761		183200	-0.224557
183300	-0.373501		183300	-0.227083
183400	-0.373254		183400	-0.226511
183500	-0.374935		183500	-0.226987
183600	-0.376849		183600	-0.228502
183700	-0.378266		183700	-0.226034
183800	-0.3762		183800	-0.224573
183900	-0.374357		183900	-0.224685
184000	-0.371565		184000	-0.226072
184100	-0.372322		184100	-0.228617
184200	-0.372302		184200	-0.226796
184300	-0.374283		184300	-0.227227
184400	-0.37511		184400	-0.228191
184500	-0.37722		184500	-0.225138
184600	-0.374949		184600	-0.22403
184700	-0.374655		184700	-0.224174
184800	-0.371018		184800	-0.224872
184900	-0.3714		184900	-0.226696
185000	-0.371517		185000	-0.22587
185100	-0.373153		185100	-0.226952
185200	-0.374305		185200	-0.227568
185300	-0.376869		185300	-0.224039
185400	-0.37708		185400	-0.222365
185500	-0.377247		185500	-0.223439
185600	-0.373837		185600	-0.224301
185700	-0.371581		185700	-0.226687
185800	-0.371779		185800	-0.225974
185900	-0.371565		185900	-0.227621
186000	-0.373237		186000	-0.227708
186100	-0.374135		186100	-0.222396
186200	-0.375496		186200	-0.222274
186300	-0.375916		186300	-0.224285
186400	-0.374103		186400	-0.22589
186500	-0.371228		186500	-0.22796
186600	-0.371128		186600	-0.227906
186700	-0.37094		186700	-0.228456
186800	-0.37296		186800	-0.225913
186900	-0.374121		186900	-0.225035
187000	-0.376396		187000	-0.224812
187100	-0.37544		187100	-0.226372
187200	-0.375827		187200	-0.228156
187300	-0.372305		187300	-0.22955
187400	-0.371118		187400	-0.229401
187500	-0.371139		187500	-0.229035
187600	-0.37281		187600	-0.226499
187700	-0.373783		187700	-0.225484
187800	-0.375754		187800	-0.224728
187900	-0.375608		187900	-0.225814
188000	-0.377038		188000	-0.226991
188100	-0.373112		188100	-0.228559
188200	-0.371684		188200	-0.229028
188300	-0.372614		188300	-0.228353
188400	-0.372625		188400	-0.2259
188500	-0.37409		188500	-0.224829
188600	-0.375025		188600	-0.223633
188700	-0.376802		188700	-0.225178
188800	-0.376149		188800	-0.226322
188900	-0.374539		188900	-0.227375
189000	-0.372577		189000	-0.228591
189100	-0.372353		189100	-0.228006
189200	-0.370979		189200	-0.226014
189300	-0.372931		189300	-0.225141
189400	-0.373026		189400	-0.224205
189500	-0.37541		189500	-0.226191
189600	-0.375164		189600	-0.228352
189700	-0.375408		189700	-0.228501
189800	-0.372011		189800	-0.229041
189900	-0.371413		189900	-0.228029
190000	-0.371591		190000	-0.225371
190100	-0.372914		190100	-0.225153
190200	-0.37344		190200	-0.22494
190300	-0.37533		190300	-0.226488
190400	-0.375389		190400	-0.229269
190500	-0.376721		190500	-0.229112
190600	-0.374146		190600	-0.229877
190700	-0.372592		190700	-0.228524
190800	-0.372252		190800	-0.226258
190900	-0.372175		190900	-0.225336
191000	-0.373688		191000	-0.224873
191100	-0.374873		191100	-0.225821
191200	-0.375823		191200	-0.227529
191300	-0.375938		191300	-0.227111
191400	-0.373526		191400	-0.228007
191500	-0.371005		191500	-0.226785
191600	-0.371123		191600	-0.224634
191700	-0.370767		191700	-0.223446
191800	-0.373219		191800	-0.223885
191900	-0.374403		191900	-0.224931
192000	-0.375515		192000	-0.226917
192100	-0.374443		192100	-0.226743
192200	-0.37339		192200	-0.227602
192300	-0.368269		192300	-0.226097
192400	-0.376398		192400	-0.223909
192500	-0.377627		192500	-0.222574
192600	-0.381301		192600	-0.223762
192700	-0.382769		192700	-0.225123
192800	-0.383478		192800	-0.227508
192900	-0.3833		192900	-0.226208
193000	-0.38389		193000	-0.22693
193100	-0.380606		193100	-0.225038
193200	-0.379857		193200	-0.223067
193300	-0.378129		193300	-0.222671
193400	-0.381263		193400	-0.223389
193500	-0.383218		193500	-0.224189
193600	-0.3861		193600	-0.225923
193700	-0.385888		193700	-0.22462
193800	-0.38585		193800	-0.224733
193900	-0.383525		193900	-0.223002
194000	-0.381103		194000	-0.220795
194100	-0.383077		194100	-0.220002
194200	-0.382594		194200	-0.220726
194300	-0.384448		194300	-0.221759
194400	-0.38645		194400	-0.222603
194500	-0.388554		194500	-0.222242
194600	-0.387859		194600	-0.222879
194700	-0.386564		194700	-0.220795
194800	-0.382352		194800	-0.219038
194900	-0.384192		194900	-0.21763
195000	-0.3843		195000	-0.219103
195100	-0.385879		195100	-0.220307
195200	-0.386959		195200	-0.222053
195300	-0.389029		195300	-0.222509
195400	-0.388671		195400	-0.22253
195500	-0.386064		195500	-0.220397
195600	-0.382145		195600	-0.218658
195700	-0.381877		195700	-0.217593
195800	-0.382555		195800	-0.219313
195900	-0.383366		195900	-0.221334
196000	-0.385228		196000	-0.221916
196100	-0.387227		196100	-0.222107
196200	-0.387652		196200	-0.222849
196300	-0.387818		196300	-0.220852
196400	-0.384291		196400	-0.219851
196500	-0.382496		196500	-0.21941
196600	-0.383486		196600	-0.220868
196700	-0.383516		196700	-0.223242
196800	-0.385821		196800	-0.222714
196900	-0.388428		196900	-0.222393
197000	-0.390101		197000	-0.222349
197100	-0.388872		197100	-0.220111
197200	-0.387336		197200	-0.218963
197300	-0.383723		197300	-0.218874
197400	-0.384306		197400	-0.219887
197500	-0.384787		197500	-0.221343
197600	-0.387046		197600	-0.221311
197700	-0.38924		197700	-0.221807
197800	-0.391966		197800	-0.221666
197900	-0.390317		197900	-0.21875
198000	-0.389261		198000	-0.216919
198100	-0.385797		198100	-0.217172
198200	-0.385488		198200	-0.217896
198300	-0.386037		198300	-0.220086
198400	-0.387332		198400	-0.220651
198500	-0.38896		198500	-0.221644
198600	-0.39143		198600	-0.220905
198700	-0.391806		198700	-0.218561
198800	-0.390976		198800	-0.217073
198900	-0.388192		198900	-0.217752
199000	-0.386054		199000	-0.219141
199100	-0.387252		199100	-0.221305
199200	-0.386908		199200	-0.219815
199300	-0.389003		199300	-0.221013
199400	-0.390456		199400	-0.220357
199500	-0.391407		199500	-0.217872
199600	-0.391262		199600	-0.217361
199700	-0.389945		199700	-0.218465
[truncated: 3,163 more rows]

## Sheet: Fig1H
	WT	F283Y/F284Y
oocyte	Fraction current remaining	Fraction current remaining
1	0.439893	0.912258
2	0.524666	0.846233
3	0.497007	0.860354
4	0.469291	0.936225
5	0.554881	0.91222
6	0.412368	0.920413
7	0.426039	0.903924

## Sheet: Fig2E
oocyte1				oocyte2				oocyte3				oocyte4				oocyte5
[GABA] (nM)	IGABA (microAmp)	IEstradiol (microAmp)		[GABA] (nM)	IGABA (microAmp)	IEstradiol (microAmp)		[GABA] (nM)	IGABA (microAmp)	IEstradiol (microAmp)		[GABA] (nM)	IGABA (microAmp)	IEstradiol (microAmp)		[GABA] (nM)	IGABA (microAmp)	IEstradiol (microAmp)
500	0.0423699	0.019797		500	0.0825293	0.0501697		500	0.124063	0.0582481		500	0.0599099	0.0306823		500	0.040545	0.0280927
1000	0.302542	0.133086		1000	0.36341	0.190669		1000	0.545819	0.271276		1000	0.162272	0.0761528		1000	0.161724	0.0897375
2000	0.47006	0.192908		2000	0.760077	0.486047		2000	1.16231	0.646899		2000	0.472495	0.26109		2000	0.480944	0.305421
4000	0.659831	0.426803		4000	0.839535	0.601874		4000	1.19877	0.774752		4000	0.663085	0.370824		4000	0.712566	0.484532
8000	0.74667	0.614445		8000	0.949301	0.77158		8000	1.28954	0.886806		8000	0.657352	0.427825		8000	0.688616	0.516817
16000	0.737705	0.616459		16000	0.985634	0.820691		16000	1.17667	0.839067		16000	0.554614	0.394006		16000

## Sheet: Figure3B
rho1EM
Time (ms)	Current (microAmp)
0	-0.0706907
100	-0.0770134
200	-0.0791555
300	-0.0825249
400	-0.0803575
500	-0.0806256
600	-0.0801799
700	-0.0787955
800	-0.0780512
900	-0.0770186
1000	-0.0791499
1100	-0.0815855
1200	-0.0821501
1300	-0.0798492
1400	-0.0801935
1500	-0.077888
1600	-0.0764282
1700	-0.0750058
1800	-0.0761473
1900	-0.0785502
2000	-0.0805446
2100	-0.0793199
2200	-0.0798044
2300	-0.0791004
2400	-0.0772774
2500	-0.0764091
2600	-0.0762011
2700	-0.0785453
2800	-0.0817951
2900	-0.0809258
3000	-0.0801611
3100	-0.0807064
3200	-0.0792177
3300	-0.0783854
3400	-0.0766269
3500	-0.0784596
3600	-0.0813935
3700	-0.0815844
3800	-0.0791222
3900	-0.0796051
4000	-0.0786552
4100	-0.0769212
4200	-0.0761051
4300	-0.0774922
4400	-0.0806796
4500	-0.0822078
4600	-0.0799502
4700	-0.0805855
4800	-0.0806445
4900	-0.0785921
5000	-0.0765601
5100	-0.0765303
5200	-0.07928
5300	-0.08162
5400	-0.0800757
5500	-0.0793496
5600	-0.0788972
5700	-0.077228
5800	-0.0781486
5900	-0.0769605
6000	-0.0790361
6100	-0.0818614
6200	-0.0826287
6300	-0.0808226
6400	-0.0796846
6500	-0.0775779
6600	-0.0773281
6700	-0.0763274
6800	-0.0781698
6900	-0.0812816
7000	-0.084106
7100	-0.0829441
7200	-0.0814192
7300	-0.079212
7400	-0.0779633
7500	-0.0765325
7600	-0.0767985
7700	-0.0798679
7800	-0.0826951
7900	-0.0817755
8000	-0.0806405
8100	-0.0792985
8200	-0.0778675
8300	-0.0771349
8400	-0.0759475
8500	-0.0788001
8600	-0.0813571
8700	-0.0819554
8800	-0.0807977
8900	-0.0800369
9000	-0.0782549
9100	-0.0772106
9200	-0.0763347
9300	-0.077692
9400	-0.080929
9500	-0.0833179
9600	-0.0807108
9700	-0.0803508
9800	-0.0785644
9900	-0.0769687
10000	-0.0760707
10100	-0.0762789
10200	-0.0791103
10300	-0.0821199
10400	-0.0814209
10500	-0.0811533
10600	-0.0800196
10700	-0.0790047
10800	-0.0777007
10900	-0.0765563
11000	-0.0778563
11100	-0.0805292
11200	-0.0827002
11300	-0.0816086
11400	-0.0794375
11500	-0.0771893
11600	-0.0771668
11700	-0.0760598
11800	-0.0764905
11900	-0.0797956
12000	-0.0820396
12100	-0.0807494
12200	-0.0801288
12300	-0.0773313
12400	-0.0763929
12500	-0.0778637
12600	-0.0765942
12700	-0.0778669
12800	-0.0823578
12900	-0.082466
13000	-0.0825266
13100	-0.0804221
13200	-0.078884
13300	-0.0784351
13400	-0.0771919
13500	-0.0795189
13600	-0.0828128
13700	-0.0825732
13800	-0.0812614
13900	-0.0805231
14000	-0.0791875
14100	-0.0789895
14200	-0.0778035
14300	-0.0798828
14400	-0.0830119
14500	-0.0832335
14600	-0.0824496
14700	-0.081914
14800	-0.0795748
14900	-0.0778166
15000	-0.0759667
15100	-0.0771686
15200	-0.0790481
15300	-0.0818974
15400	-0.0808781
15500	-0.0811488
15600	-0.0803063
15700	-0.0788263
15800	-0.0784709
15900	-0.077275
16000	-0.0794273
16100	-0.0822229
16200	-0.0823246
16300	-0.0809651
16400	-0.0812181
16500	-0.0797269
16600	-0.0788913
16700	-0.077274
16800	-0.0786836
16900	-0.0813938
17000	-0.0823614
17100	-0.0799037
17200	-0.0816314
17300	-0.0801406
17400	-0.0785876
17500	-0.0772989
17600	-0.0778013
17700	-0.0801979
17800	-0.0829841
17900	-0.0816257
18000	-0.0815282
18100	-0.079966
18200	-0.0773084
18300	-0.0767622
18400	-0.0757788
18500	-0.0787303
18600	-0.0811917
18700	-0.0815124
18800	-0.0808642
18900	-0.0803254
19000	-0.0783361
19100	-0.0779054
19200	-0.0767569
19300	-0.0784795
19400	-0.0815959
19500	-0.0828086
19600	-0.0804424
19700	-0.0806762
19800	-0.0775758
19900	-0.0775127
20000	-0.0768616
20100	-0.0778679
20200	-0.0808979
20300	-0.0831928
20400	-0.0805398
20500	-0.0789407
20600	-0.0793472
20700	-0.0771166
20800	-0.0762571
20900	-0.0757725
21000	-0.0780038
21100	-0.080851
21200	-0.0838949
21300	-0.0825872
21400	-0.081486
21500	-0.0778868
21600	-0.0769284
21700	-0.0745909
21800	-0.0783161
21900	-0.0806235
22000	-0.0828835
22100	-0.0809662
22200	-0.0811083
22300	-0.0784194
22400	-0.0772463
22500	-0.0765068
22600	-0.0777022
22700	-0.0806379
22800	-0.0833282
22900	-0.0819623
23000	-0.0815371
23100	-0.0799806
23200	-0.0789372
23300	-0.0783925
23400	-0.0769394
23500	-0.0796523
23600	-0.0825197
23700	-0.0830202
23800	-0.0824672
23900	-0.0820924
24000	-0.0778741
24100	-0.0787618
24200	-0.0772333
24300	-0.079064
24400	-0.0819925
24500	-0.082837
24600	-0.0818541
24700	-0.0806058
24800	-0.078572
24900	-0.0777286
25000	-0.0762214
25100	-0.0776809
25200	-0.0800173
25300	-0.0824002
25400	-0.0818991
25500	-0.0815658
25600	-0.0790271
25700	-0.0775448
25800	-0.077153
25900	-0.0772947
26000	-0.079827
26100	-0.0832225
26200	-0.0831743
26300	-0.0819703
26400	-0.0811436
26500	-0.079114
26600	-0.0779514
26700	-0.0763217
26800	-0.0785186
26900	-0.0818428
27000	-0.0826202
27100	-0.0809095
27200	-0.0808271
27300	-0.0782441
27400	-0.0782942
27500	-0.0774044
27600	-0.0783262
27700	-0.0814834
27800	-0.0837671
27900	-0.0823127
28000	-0.0817753
28100	-0.0794116
28200	-0.0778041
28300	-0.076305
28400	-0.0761092
28500	-0.0789747
28600	-0.0816735
28700	-0.0811334
28800	-0.0809238
28900	-0.0802735
29000	-0.0782817
29100	-0.0779175
29200	-0.0765394
29300	-0.0788131
29400	-0.0819633
29500	-0.0830348
29600	-0.0814239
29700	-0.0819535
29800	-0.0797726
29900	-0.0786343
30000	-0.0766464
30100	-0.0777913
30200	-0.080464
30300	-0.08275
30400	-0.0806413
30500	-0.0811402
30600	-0.0800037
30700	-0.0787504
30800	-0.0773602
30900	-0.077833
31000	-0.0805632
31100	-0.0834521
31200	-0.0822544
31300	-0.0810736
31400	-0.0809167
31500	-0.078577
31600	-0.0775142
31700	-0.07672
31800	-0.0793105
31900	-0.081348
32000	-0.0817726
32100	-0.0810347
32200	-0.0812841
32300	-0.0795214
32400	-0.0783774
32500	-0.0773194
32600	-0.0782635
32700	-0.0806153
32800	-0.082806
32900	-0.0807758
33000	-0.081807
33100	-0.080437
33200	-0.0789456
33300	-0.0777894
33400	-0.0781769
33500	-0.0809112
33600	-0.0835546
33700	-0.0821297
33800	-0.0812222
33900	-0.0810563
34000	-0.0791299
34100	-0.0782647
34200	-0.077463
34300	-0.0799487
34400	-0.0824684
34500	-0.0815495
34600	-0.0810162
34700	-0.0809507
34800	-0.0785065
34900	-0.0781207
35000	-0.0765668
35100	-0.0783941
35200	-0.080374
35300	-0.0826794
35400	-0.0818534
35500	-0.0816713
35600	-0.0797128
35700	-0.0790055
35800	-0.0774924
35900	-0.0777271
36000	-0.0801999
36100	-0.0836055
36200	-0.0822961
36300	-0.0818537
36400	-0.0807197
36500	-0.0790541
36600	-0.0780488
36700	-0.076824
36800	-0.0791778
36900	-0.0824471
37000	-0.0830269
37100	-0.0817515
37200	-0.0819035
37300	-0.0795994
37400	-0.0783724
37500	-0.07678
37600	-0.0782287
37700	-0.0805668
37800	-0.0825332
37900	-0.0812892
38000	-0.0818082
38100	-0.0795104
38200	-0.0779018
38300	-0.076912
38400	-0.0776523
38500	-0.080235
38600	-0.0826648
38700	-0.0812063
38800	-0.0816314
38900	-0.0808538
39000	-0.0792561
39100	-0.0785329
39200	-0.0774471
39300	-0.0798902
39400	-0.0830614
39500	-0.0828145
39600	-0.0812062
39700	-0.0819567
39800	-0.0784587
39900	-0.0783717
40000	-0.077415
40100	-0.0793698
40200	-0.0825391
40300	-0.0841064
40400	-0.0825161
40500	-0.0820481
40600	-0.0802264
40700	-0.0794113
40800	-0.0780824
40900	-0.0787411
41000	-0.081694
41100	-0.084069
41200	-0.0826108
41300	-0.0820819
41400	-0.0809717
41500	-0.0791208
41600	-0.0780458
41700	-0.0772085
41800	-0.0799475
41900	-0.0823268
42000	-0.0822174
42100	-0.0819895
42200	-0.0815713
42300	-0.0795413
42400	-0.078851
42500	-0.0772201
42600	-0.0789001
42700	-0.0816586
42800	-0.0834164
42900	-0.0814119
43000	-0.0824694
43100	-0.080918
43200	-0.0791932
43300	-0.0772036
43400	-0.0774741
43500	-0.0802923
43600	-0.082925
43700	-0.0811288
43800	-0.0811764
43900	-0.0805043
44000	-0.0790287
44100	-0.0779213
44200	-0.0774583
44300	-0.0801721
44400	-0.0834125
44500	-0.0816578
44600	-0.0816783
44700	-0.081031
44800	-0.0787437
44900	-0.0779134
45000	-0.0766262
45100	-0.0786393
45200	-0.0813172
45300	-0.0827843
45400	-0.0817638
45500	-0.0815447
45600	-0.0797114
45700	-0.0790173
45800	-0.0776076
45900	-0.0777934
46000	-0.0801584
46100	-0.0835963
46200	-0.0818461
46300	-0.0819023
46400	-0.081144
46500	-0.0796102
46600	-0.078797
46700	-0.0775336
46800	-0.0801063
46900	-0.0834875
47000	-0.0825504
47100	-0.0815277
47200	-0.0811515
47300	-0.079505
47400	-0.0790253
47500	-0.0774851
47600	-0.0793016
47700	-0.0827537
47800	-0.0833174
47900	-0.0809635
48000	-0.0819954
48100	-0.0797209
48200	-0.0790493
48300	-0.076792
48400	-0.07791
48500	-0.0809837
48600	-0.0831821
48700	-0.0818967
48800	-0.0823568
48900	-0.0809697
49000	-0.0793605
49100	-0.0781873
49200	-0.0772464
49300	-0.0797834
49400	-0.0831639
49500	-0.0825272
49600	-0.0812998
49700	-0.0814212
49800	-0.0778455
49900	-0.0787681
50000	-0.0768103
50100	-0.0789906
50200	-0.0822307
50300	-0.0836503
50400	-0.0824239
50500	-0.0815183
50600	-0.0790581
50700	-0.07843
50800	-0.0766796
50900	-0.0776653
51000	-0.0807579
51100	-0.0833269
51200	-0.0819253
51300	-0.0817677
51400	-0.0796852
51500	-0.0781224
51600	-0.0768184
51700	-0.0766077
51800	-0.0795704
51900	-0.0826804
52000	-0.0822577
52100	-0.0817451
52200	-0.0809921
52300	-0.0790507
52400	-0.0787644
52500	-0.0775012
52600	-0.0795358
52700	-0.0829359
52800	-0.0836238
52900	-0.0813268
53000	-0.0816574
53100	-0.0800734
53200	-0.0787294
53300	-0.0769486
53400	-0.0779732
53500	-0.0808683
53600	-0.0833942
53700	-0.0805721
53800	-0.0818825
53900	-0.0799092
54000	-0.0788708
54100	-0.0776953
54200	-0.0773239
54300	-0.0798785
54400	-0.0828103
54500	-0.0821302
54600	-0.0819412
54700	-0.0812246
54800	-0.0795509
54900	-0.0783543
55000	-0.0767675
55100	-0.0791799
55200	-0.0820877
55300	-0.082255
55400	-0.0808626
55500	-0.0815574
55600	-0.0797899
55700	-0.0792262
55800	-0.0774111
55900	-0.0788122
56000	-0.08135
56100	-0.0838886
56200	-0.0815125
56300	-0.0821503
56400	-0.0794871
56500	-0.0789246
56600	-0.0775099
56700	-0.0769093
56800	-0.0801079
56900	-0.0832902
57000	-0.0829586
57100	-0.081657
57200	-0.0801874
57300	-0.0792337
57400	-0.0789034
57500	-0.0778068
57600	-0.0798718
57700	-0.08309
57800	-0.083611
57900	-0.0820166
58000	-0.0804533
58100	-0.07881
58200	-0.0783814
58300	-0.0766971
58400	-0.078627
58500	-0.0810967
58600	-0.0830482
58700	-0.0816613
58800	-0.0814525
58900	-0.0794235
59000	-0.0785176
59100	-0.0777565
59200	-0.0776366
59300	-0.0800769
59400	-0.0835518
59500	-0.0825153
59600	-0.0820429
59700	-0.0806981
59800	-0.0781608
59900	-0.0774335
60000	-0.076815
60100	-0.0791296
60200	-0.0819204
60300	-0.0827455
60400	-0.0814888
60500	-0.0804209
60600	-0.0788974
60700	-0.0790952
60800	-0.0781085
60900	-0.0798357
61000	-0.0824609
61100	-0.082627
61200	-0.0812196
61300	-0.0814758
61400	-0.0798175
61500	-0.0791972
61600	-0.0775873
61700	-0.0775955
61800	-0.0801002
61900	-0.0829655
62000	-0.0814525
62100	-0.0814941
62200	-0.0804412
62300	-0.0791434
62400	-0.0789337
62500	-0.0778981
62600	-0.0796877
62700	-0.0825682
62800	-0.0827793
62900	-0.080837
63000	-0.0815159
63100	-0.0792464
63200	-0.07861
63300	-0.0772236
63400	-0.0785478
63500	-0.0810707
63600	-0.0837912
63700	-0.0818352
63800	-0.0820782
63900	-0.0800302
64000	-0.0786422
64100	-0.0774655
64200	-0.0778597
64300	-0.0808569
64400	-0.0836004
64500	-0.0819116
64600	-0.0812784
64700	-0.0803732
64800	-0.0786125
64900	-0.0777581
65000	-0.0766922
65100	-0.0792256
65200	-0.0818204
65300	-0.0821589
65400	-0.0814209
65500	-0.0812744
65600	-0.0795878
65700	-0.079016
65800	-0.077275
65900	-0.0791082
66000	-0.0816756
66100	-0.0837403
66200	-0.0810629
66300	-0.0817904
66400	-0.0802874
66500	-0.0787294
66600	-0.0772598
66700	-0.0777986
66800	-0.0797644
66900	-0.0830795
67000	-0.0815523
67100	-0.0813915
67200	-0.0814092
67300	-0.0794868
67400	-0.0785142
67500	-0.0775864
67600	-0.0798618
67700	-0.082696
67800	-0.0805572
67900	-0.0813892
68000	-0.0811097
68100	-0.0790623
68200	-0.078862
68300	-0.0770947
68400	-0.0790903
68500	-0.0813711
68600	-0.0829469
68700	-0.0820768
68800	-0.081856
68900	-0.0796004
69000	-0.0790552
69100	-0.0776182
69200	-0.077528
69300	-0.079833
69400	-0.0860778
69500	-0.0817167
69600	-0.0820401
69700	-0.0803282
69800	-0.0781137
69900	-0.0775749
70000	-0.0771916
70100	-0.0800265
70200	-0.0828013
70300	-0.0826586
70400	-0.082362
70500	-0.0815108
70600	-0.0793293
70700	-0.0784951
70800	-0.0774607
70900	-0.0792351
71000	-0.0819726
71100	-0.0827985
71200	-0.0809012
71300	-0.080603
71400	-0.0793783
71500	-0.0779953
71600	-0.0765425
71700	-0.0769115
71800	-0.0789652
71900	-0.0814905
72000	-0.0804394
72100	-0.0807856
72200	-0.079144
72300	-0.0779903
72400	-0.077883
72500	-0.0770159
72600	-0.0793891
72700	-0.0826205
72800	-0.0826625
72900	-0.0820517
73000	-0.0809015
73100	-0.0787345
73200	-0.0782684
73300	-0.0767735
73400	-0.0789038
73500	-0.0815721
73600	-0.0826609
73700	-0.0815217
73800	-0.0810962
73900	-0.0792666
74000	-0.0784123
74100	-0.0777479
74200	-0.0786691
74300	-0.0813976
74400	-0.0835942
74500	-0.081697
74600	-0.0811208
74700	-0.0796802
74800	-0.0779788
74900	-0.0767936
75000	-0.0770591
75100	-0.079428
75200	-0.0824409
75300	-0.0824771
75400	-0.0820452
75500	-0.081369
75600	-0.0796507
75700	-0.0789752
75800	-0.077538
75900	-0.0787718
76000	-0.0817467
76100	-0.0832983
76200	-0.0811222
76300	-0.0817678
76400	-0.0803268
76500	-0.0791973
76600	-0.0778178
76700	-0.0782255
76800	-0.0809375
76900	-0.0836895
77000	-0.0814152
77100	-0.0816186
77200	-0.0788637
77300	-0.0783164
77400	-0.0783823
77500	-0.0781894
77600	-0.0805141
77700	-0.0837436
77800	-0.0834907
77900	-0.0825077
78000	-0.080374
78100	-0.0788143
78200	-0.0782772
78300	-0.0763708
78400	-0.078987
78500	-0.0816721
78600	-0.0828004
78700	-0.0815227
78800	-0.0807052
78900	-0.0787768
79000	-0.0787112
79100	-0.0776762
79200	-0.0787555
79300	-0.0812531
79400	-0.0841942
79500	-0.0822167
79600	-0.0817373
79700	-0.0801192
79800	-0.07863
79900	-0.0779949
80000	-0.0775309
80100	-0.0803341
80200	-0.0838289
80300	-0.0830936
80400	-0.0820392
80500	-0.0813978
80600	-0.0804481
80700	-0.0791665
80800	-0.0779751
80900	-0.0800742
81000	-0.0832797
81100	-0.0841692
81200	-0.0820515
81300	-0.0823387
81400	-0.0807152
81500	-0.0795519
81600	-0.0778213
81700	-0.0792981
81800	-0.0816605
81900	-0.0837086
82000	-0.0823038
82100	-0.0823436
82200	-0.0799368
82300	-0.0794224
82400	-0.0788334
82500	-0.0787665
82600	-0.0814962
82700	-0.0848441
82800	-0.0841532
82900	-0.0836565
83000	-0.0816809
83100	-0.0801203
83200	-0.0792837
83300	-0.0778971
83400	-0.0804076
83500	-0.0838974
83600	-0.0849018
83700	-0.0830554
83800	-0.0832042
83900	-0.0809097
84000	-0.0808283
84100	-0.0796977
84200	-0.0819124
84300	-0.0914134
84400	-0.094426
84500	-0.0923793
84600	-0.0917165
84700	-0.0850033
84800	-0.0828734
84900	-0.0807147
85000	-0.0809851
85100	-0.0835714
85200	-0.0864834
85300	-0.0857249
85400	-0.08517
85500	-0.0838349
85600	-0.081179
85700	-0.0814305
85800	-0.0801122
85900	-0.0824021
86000	-0.0855055
86100	-0.0859279
86200	-0.0849098
86300	-0.0846015
86400	-0.0822372
86500	-0.0817659
86600	-0.0805053
86700	-0.0821375
86800	-0.0848767
86900	-0.0869318
87000	-0.0854945
87100	-0.0854729
87200	-0.0840604
87300	-0.0832671
87400	-0.0817035
87500	-0.0823365
87600	-0.0853461
87700	-0.0883794
87800	-0.0874998
87900	-0.087336
88000	-0.0844041
88100	-0.0827425
88200	-0.0828847
88300	-0.0822526
88400	-0.0855252
88500	-0.0882249
88600	-0.0891644
88700	-0.0886222
88800	-0.0870185
88900	-0.0851734
89000	-0.0850512
89100	-0.0837208
89200	-0.0856309
89300	-0.0886824
89400	-0.0913797
89500	-0.0896524
89600	-0.0892529
89700	-0.0875862
89800	-0.0865897
89900	-0.0856335
90000	-0.0863755
90100	-0.0896988
90200	-0.0936415
90300	-0.0920183
90400	-0.090886
90500	-0.0902454
90600	-0.0885976
90700	-0.0881482
90800	-0.088014
90900	-0.0909853
91000	-0.0946198
91100	-0.0947854
91200	-0.093593
91300	-0.0930112
91400	-0.0913814
91500	-0.0906592
91600	-0.0889564
91700	-0.0919984
91800	-0.0941001
91900	-0.0959375
92000	-0.0952004
92100	-0.0948392
92200	-0.0934065
92300	-0.0930317
92400	-0.0924015
92500	-0.093344
92600	-0.0958799
92700	-0.0987942
92800	-0.0977164
92900	-0.0975202
93000	-0.0966715
93100	-0.0956642
93200	-0.0954713
93300	-0.0949577
93400	-0.097615
93500	-0.10111
93600	-0.101573
93700	-0.100075
93800	-0.100318
93900	-0.0987575
94000	-0.0984135
94100	-0.0976169
94200	-0.100057
94300	-0.103492
94400	-0.104803
94500	-0.103677
94600	-0.103287
94700	-0.102789
94800	-0.102519
94900	-0.101725
95000	-0.10268
95100	-0.106779
95200	-0.108476
95300	-0.106943
95400	-0.107478
95500	-0.106603
95600	-0.106756
95700	-0.106329
95800	-0.107589
95900	-0.112004
96000	-0.113975
96100	-0.113958
96200	-0.11329
96300	-0.111473
96400	-0.109851
96500	-0.11023
96600	-0.109445
96700	-0.111901
96800	-0.115289
96900	-0.117604
97000	-0.117171
97100	-0.116373
97200	-0.11473
97300	-0.114993
97400	-0.114645
97500	-0.115966
97600	-0.119155
97700	-0.122482
97800	-0.121537
97900	-0.121494
98000	-0.119935
98100	-0.119654
98200	-0.119574
98300	-0.11956
98400	-0.123084
98500	-0.126258
98600	-0.126919
98700	-0.126773
98800	-0.126365
98900	-0.124815
99000	-0.125934
99100	-0.125233
99200	-0.12782
99300	-0.131215
99400	-0.133325
99500	-0.132845
99600	-0.133004
99700	-0.131661
99800	-0.131419
99900	-0.130541
100000	-0.131922
100100	-0.135695
100200	-0.139035
100300	-0.138218
100400	-0.138812
100500	-0.138007
100600	-0.136778
100700	-0.137649
100800	-0.138242
100900	-0.141513
101000	-0.145136
101100	-0.145379
101200	-0.145333
101300	-0.144468
101400	-0.143374
101500	-0.143684
101600	-0.143025
101700	-0.146824
101800	-0.149828
101900	-0.151757
102000	-0.151202
102100	-0.15178
102200	-0.149538
102300	-0.151121
102400	-0.150906
102500	-0.152748
102600	-0.155965
102700	-0.15967
102800	-0.159982
102900	-0.160082
103000	-0.15839
103100	-0.158145
103200	-0.158421
103300	-0.159103
103400	-0.16282
103500	-0.166686
103600	-0.167194
103700	-0.167019
103800	-0.165841
103900	-0.16534
104000	-0.166132
104100	-0.166099
104200	-0.168488
104300	-0.173239
104400	-0.174982
104500	-0.174517
104600	-0.174567
104700	-0.173607
104800	-0.173626
104900	-0.172457
105000	-0.175043
105100	-0.178743
105200	-0.181833
105300	-0.181566
105400	-0.182254
105500	-0.181716
105600	-0.181537
105700	-0.18136
105800	-0.18254
105900	-0.186072
106000	-0.190119
106100	-0.19008
106200	-0.189552
106300	-0.190428
106400	-0.187802
106500	-0.190063
106600	-0.18991
106700	-0.193217
106800	-0.19732
106900	-0.199129
107000	-0.199652
107100	-0.199176
107200	-0.197384
107300	-0.197547
107400	-0.197273
107500	-0.1999
107600	-0.203337
107700	-0.206407
107800	-0.206405
107900	-0.206992
108000	-0.205883
108100	-0.205941
108200	-0.206131
108300	-0.207051
108400	-0.210251
108500	-0.21347
108600	-0.213875
108700	-0.21476
108800	-0.21476
108900	-0.2134
109000	-0.214862
109100	-0.215008
109200	-0.217652
109300	-0.221309
109400	-0.22308
109500	-0.223038
109600	-0.224095
109700	-0.223022
109800	-0.223304
109900	-0.223227
110000	-0.226084
110100	-0.230038
110200	-0.233846
110300	-0.23322
110400	-0.234078
110500	-0.231673
110600	-0.232896
110700	-0.232887
110800	-0.233872
110900	-0.237222
111000	-0.240809
111100	-0.241415
111200	-0.241015
111300	-0.239677
111400	-0.239373
111500	-0.239789
111600	-0.239714
111700	-0.243324
111800	-0.246824
111900	-0.248845
112000	-0.249075
112100	-0.24856
112200	-0.247807
112300	-0.248525
112400	-0.248361
112500	-0.250593
112600	-0.254172
112700	-0.257701
112800	-0.257004
112900	-0.257409
113000	-0.25668
113100	-0.256494
113200	-0.256712
113300	-0.257735
113400	-0.261681
113500	-0.266079
113600	-0.265804
113700	-0.2655
113800	-0.265703
113900	-0.26597
114000	-0.265715
114100	-0.265781
114200	-0.267123
114300	-0.272866
114400	-0.274103
114500	-0.273334
114600	-0.273025
114700	-0.271886
114800	-0.272324
114900	-0.271401
115000	-0.27498
115100	-0.278462
115200	-0.281049
115300	-0.280718
115400	-0.281629
115500	-0.28108
115600	-0.281055
115700	-0.281085
115800	-0.282393
115900	-0.28583
116000	-0.289912
116100	-0.289204
116200	-0.289324
116300	-0.289157
116400	-0.288312
116500	-0.289327
116600	-0.289223
116700	-0.292794
116800	-0.296949
116900	-0.298192
117000	-0.297729
117100	-0.297153
117200	-0.296798
117300	-0.296539
117400	-0.297255
117500	-0.299834
117600	-0.303514
117700	-0.306519
117800	-0.30604
117900	-0.306165
118000	-0.305128
118100	-0.304922
118200	-0.304174
118300	-0.305567
118400	-0.309041
118500	-0.312278
118600	-0.31218
118700	-0.312789
118800	-0.312366
118900	-0.311552
119000	-0.312559
119100	-0.312532
119200	-0.31553
119300	-0.319418
119400	-0.320627
119500	-0.320179
119600	-0.320756
119700	-0.319096
119800	-0.319692
119900	-0.319292
120000	-0.321858
120100	-0.325525
120200	-0.328104
120300	-0.327317
120400	-0.328246
120500	-0.327189
120600	-0.326579
120700	-0.326584
120800	-0.328111
120900	-0.331328
121000	-0.335073
121100	-0.334279
121200	-0.334915
121300	-0.334823
121400	-0.334095
121500	-0.334364
121600	-0.334186
121700	-0.337571
121800	-0.34086
121900	-0.341232
122000	-0.341802
122100	-0.342278
122200	-0.340695
122300	-0.341395
122400	-0.340886
122500	-0.343688
122600	-0.34729
122700	-0.349759
122800	-0.348723
122900	-0.349638
123000	-0.347873
123100	-0.347751
123200	-0.347219
123300	-0.348457
123400	-0.352145
123500	-0.355684
123600	-0.355156
123700	-0.355897
123800	-0.355386
123900	-0.354971
124000	-0.355095
124100	-0.355128
124200	-0.358338
124300	-0.361586
124400	-0.361892
124500	-0.361389
124600	-0.361963
124700	-0.360714
124800	-0.361061
124900	-0.360469
125000	-0.363391
125100	-0.3665
125200	-0.368557
125300	-0.367536
125400	-0.368987
125500	-0.368223
125600	-0.367859
125700	-0.367335
125800	-0.368942
125900	-0.372395
126000	-0.376096
126100	-0.374535
126200	-0.375306
126300	-0.375294
126400	-0.373972
126500	-0.373474
126600	-0.373608
126700	-0.376958
126800	-0.380945
126900	-0.380898
127000	-0.380197
127100	-0.380253
127200	-0.377643
127300	-0.379792
127400	-0.379918
127500	-0.382852
127600	-0.386458
127700	-0.388075
127800	-0.38761
127900	-0.386007
128000	-0.384454
128100	-0.38497
128200	-0.384165
128300	-0.386349
128400	-0.389538
128500	-0.392588
128600	-0.392217
128700	-0.39276
128800	-0.390655
128900	-0.390653
129000	-0.390772
129100	-0.391085
129200	-0.394353
129300	-0.398276
129400	-0.398463
129500	-0.398233
129600	-0.397805
129700	-0.396747
129800	-0.396655
129900	-0.395992
130000	-0.399073
130100	-0.403185
130200	-0.404838
130300	-0.403563
130400	-0.403678
130500	-0.402592
130600	-0.402449
130700	-0.402121
130800	-0.404106
130900	-0.407565
131000	-0.410264
131100	-0.408599
131200	-0.409134
131300	-0.40755
131400	-0.406556
131500	-0.4061
131600	-0.406912
131700	-0.410858
131800	-0.414276
131900	-0.414314
132000	-0.414578
132100	-0.413906
132200	-0.41231
132300	-0.412094
132400	-0.41119
132500	-0.413793
132600	-0.417467
132700	-0.418636
132800	-0.417276
132900	-0.418031
133000	-0.415079
133100	-0.416121
133200	-0.414995
133300	-0.417006
133400	-0.420753
133500	-0.4241
133600	-0.423618
133700	-0.423622
133800	-0.421655
133900	-0.421349
134000	-0.421501
134100	-0.421842
134200	-0.424273
134300	-0.428277
134400	-0.428142
134500	-0.427804
134600	-0.426796
134700	-0.42546
134800	-0.425461
134900	-0.424944
135000	-0.428429
135100	-0.431889
135200	-0.432928
135300	-0.432809
135400	-0.431038
135500	-0.429936
135600	-0.431136
135700	-0.430269
135800	-0.432185
135900	-0.435497
136000	-0.438004
136100	-0.435511
136200	-0.435353
136300	-0.435131
136400	-0.435422
136500	-0.43398
136600	-0.434017
136700	-0.436881
136800	-0.441608
136900	-0.440391
137000	-0.44012
137100	-0.44055
137200	-0.438602
137300	-0.438012
137400	-0.438109
137500	-0.440921
137600	-0.443614
137700	-0.444251
137800	-0.443361
137900	-0.443918
138000	-0.440877
138100	-0.442113
138200	-0.4412
138300	-0.443893
138400	-0.446407
138500	-0.449676
138600	-0.449259
138700	-0.448723
138800	-0.446508
138900	-0.44649
139000	-0.44592
139100	-0.446733
139200	-0.450068
139300	-0.453259
139400	-0.452782
139500	-0.452948
139600	-0.451208
139700	-0.449784
139800	-0.449378
139900	-0.448429
140000	-0.451338
140100	-0.45503
140200	-0.456023
140300	-0.455268
140400	-0.454549
140500	-0.453193
140600	-0.452794
140700	-0.451613
140800	-0.454041
140900	-0.457371
141000	-0.459421
141100	-0.458004
141200	-0.458037
141300	-0.45635
141400	-0.455363
141500	-0.453953
141600	-0.456146
141700	-0.458888
141800	-0.461568
141900	-0.461348
142000	-0.461129
142100	-0.460762
142200	-0.459466
142300	-0.45662
142400	-0.45849
142500	-0.460875
142600	-0.464225
142700	-0.464997
142800	-0.464917
142900	-0.464518
143000	-0.4625
143100	-0.462552
143200	-0.461738
143300	-0.463672
143400	-0.466588
143500	-0.468996
143600	-0.467877
143700	-0.468254
143800	-0.466389
143900	-0.465802
144000	-0.465124
144100	-0.465869
144200	-0.468836
144300	-0.47182
144400	-0.470621
144500	-0.470674
144600	-0.469795
144700	-0.468542
144800	-0.467761
144900	-0.467165
145000	-0.469774
145100	-0.472498
145200	-0.47275
145300	-0.472221
145400	-0.472681
145500	-0.471307
145600	-0.470943
145700	-0.469729
145800	-0.471551
145900	-0.474251
146000	-0.476068
146100	-0.47417
146200	-0.475377
146300	-0.47167
146400	-0.4721
146500	-0.471512
146600	-0.472456
146700	-0.475565
146800	-0.478695
146900	-0.477852
147000	-0.476919
147100	-0.474385
147200	-0.47339
147300	-0.473641
147400	-0.473546
147500	-0.476266
147600	-0.479644
147700	-0.480371
147800	-0.479654
147900	-0.478262
148000	-0.47649
148100	-0.476071
148200	-0.474365
148300	-0.477017
148400	-0.479866
148500	-0.481608
148600	-0.48048
148700	-0.480824
148800	-0.478281
148900	-0.478242
149000	-0.477454
149100	-0.478407
149200	-0.481324
149300	-0.484674
149400	-0.483505
149500	-0.483819
149600	-0.481654
149700	-0.479883
149800	-0.479773
149900	-0.479699
150000	-0.482703
150100	-0.486295
150200	-0.486286
150300	-0.485321
150400	-0.484305
150500	-0.482724
150600	-0.48213
150700	-0.481338
150800	-0.483594
150900	-0.486416
151000	-0.487168
151100	-0.486051
151200	-0.486094
151300	-0.484835
151400	-0.48395
151500	-0.482372
151600	-0.483911
151700	-0.486547
151800	-0.488797
151900	-0.487753
152000	-0.488182
152100	-0.486227
152200	-0.485231
152300	-0.48586
152400	-0.485658
152500	-0.488056
152600	-0.491482
152700	-0.491764
152800	-0.491073
152900	-0.48869
153000	-0.486577
153100	-0.486556
153200	-0.485065
153300	-0.487592
153400	-0.49114
153500	-0.492806
153600	-0.49182
153700	-0.490717
153800	-0.489115
153900	-0.489177
154000	-0.48858
154100	-0.490142
154200	-0.493241
154300	-0.495357
154400	-0.49344
154500	-0.493086
154600	-0.491474
154700	-0.490894
154800	-0.489579
154900	-0.489481
155000	-0.492644
155100	-0.495253
155200	-0.494929
155300	-0.494399
155400	-0.492865
155500	-0.491327
155600	-0.491049
155700	-0.489795
155800	-0.492316
155900	-0.495597
156000	-0.497061
156100	-0.495221
156200	-0.49556
156300	-0.492306
156400	-0.491767
156500	-0.490714
156600	-0.492188
156700	-0.495138
156800	-0.497469
156900	-0.495984
157000	-0.495887
157100	-0.493947
157200	-0.49305
157300	-0.49241
157400	-0.492397
157500	-0.495515
157600	-0.498824
157700	-0.498166
157800	-0.497575
157900	-0.496897
158000	-0.494661
158100	-0.494375
158200	-0.492964
158300	-0.495652
158400	-0.497739
158500	-0.498052
158600	-0.497536
158700	-0.497875
158800	-0.495505
158900	-0.494719
159000	-0.493576
159100	-0.494923
159200	-0.497574
159300	-0.500058
159400	-0.497633
159500	-0.498085
159600	-0.496994
159700	-0.495544
159800	-0.494304
159900	-0.494297
160000	-0.497285
160100	-0.500391
160200	-0.499546
160300	-0.499196
160400	-0.49783
160500	-0.493513
160600	-0.494848
160700	-0.494627
160800	-0.497278
160900	-0.500614
161000	-0.501788
161100	-0.502146
161200	-0.500284
161300	-0.497596
161400	-0.497293
161500	-0.495293
161600	-0.497246
161700	-0.499468
161800	-0.500913
161900	-0.500638
162000	-0.500015
162100	-0.497131
162200	-0.496462
162300	-0.495704
162400	-0.495757
162500	-0.498287
162600	-0.501863
162700	-0.501093
162800	-0.500658
162900	-0.499036
163000	-0.497815
163100	-0.497167
163200	-0.495642
163300	-0.498408
163400	-0.501663
163500	-0.502161
163600	-0.500492
163700	-0.500216
163800	-0.498367
163900	-0.497328
164000	-0.496881
164100	-0.498714
164200	-0.501599
164300	-0.503245
164400	-0.501461
164500	-0.500801
164600	-0.497617
164700	-0.49735
164800	-0.496306
164900	-0.497123
165000	-0.499767
165100	-0.502533
165200	-0.502001
165300	-0.501867
165400	-0.49923
165500	-0.497669
165600	-0.49771
165700	-0.496877
165800	-0.499756
165900	-0.503052
166000	-0.503547
166100	-0.502494
166200	-0.501308
166300	-0.498892
166400	-0.498489
166500	-0.496323
166600	-0.497911
166700	-0.501042
166800	-0.502982
166900	-0.501176
167000	-0.501396
167100	-0.49956
167200	-0.498574
167300	-0.497204
167400	-0.497502
167500	-0.500629
167600	-0.503487
167700	-0.502299
167800	-0.501727
167900	-0.499675
168000	-0.497646
168100	-0.497018
168200	-0.497371
168300	-0.500284
168400	-0.503169
168500	-0.504252
168600	-0.503725
168700	-0.501994
168800	-0.500003
168900	-0.500015
169000	-0.498673
169100	-0.499803
169200	-0.502012
169300	-0.503794
169400	-0.5029
169500	-0.502841
169600	-0.500238
169700	-0.498967
169800	-0.497817
169900	-0.498048
170000	-0.500396
170100	-0.503246
170200	-0.502214
170300	-0.501867
170400	-0.500348
170500	-0.49918
170600	-0.498135
170700	-0.497696
170800	-0.500216
170900	-0.503289
171000	-0.503531
171100	-0.502277
171200	-0.501528
171300	-0.499084
171400	-0.498321
171500	-0.496971
171600	-0.49972
171700	-0.501908
171800	-0.503126
171900	-0.502061
172000	-0.502284
172100	-0.500751
172200	-0.500178
172300	-0.498871
172400	-0.499181
172500	-0.501705
172600	-0.504698
172700	-0.502957
172800	-0.503014
172900	-0.501307
173000	-0.499287
173100	-0.498886
173200	-0.498154
173300	-0.500577
173400	-0.503435
173500	-0.503183
173600	-0.50239
173700	-0.501886
173800	-0.500016
173900	-0.498722
174000	-0.497608
174100	-0.499422
174200	-0.502192
174300	-0.503112
174400	-0.500398
174500	-0.501877
174600	-0.499858
174700	-0.498046
174800	-0.496888
174900	-0.497965
175000	-0.500505
175100	-0.502781
175200	-0.501102
175300	-0.501729
175400	-0.500488
175500	-0.498603
175600	-0.498302
175700	-0.497684
175800	-0.499882
175900	-0.50292
176000	-0.502294
176100	-0.501635
176200	-0.501949
176300	-0.499622
176400	-0.498383
176500	-0.497024
176600	-0.499048
176700	-0.501847
176800	-0.502487
176900	-0.5005
177000	-0.501549
177100	-0.496316
177200	-0.497667
177300	-0.496527
177400	-0.497698
177500	-0.500653
177600	-0.503738
177700	-0.503256
177800	-0.501535
177900	-0.498718
178000	-0.497756
178100	-0.496666
178200	-0.496143
178300	-0.498832
178400	-0.501459
178500	-0.501688
178600	-0.500801
178700	-0.499185
178800	-0.497333
178900	-0.497105
179000	-0.495575
179100	-0.497845
179200	-0.500775
179300	-0.502357
179400	-0.500583
179500	-0.499379
179600	-0.497086
179700	-0.496485
179800	-0.495198
179900	-0.49691
180000	-0.500307
180100	-0.502832
180200	-0.501056
180300	-0.500265
180400	-0.498545
180500	-0.497318
180600	-0.496129
180700	-0.495982
180800	-0.498775
180900	-0.501621
181000	-0.501071
181100	-0.499327
181200	-0.498308
181300	-0.496398
181400	-0.495559
181500	-0.493705
181600	-0.496638
181700	-0.499594
181800	-0.500125
181900	-0.498905
182000	-0.498427
182100	-0.495934
182200	-0.49474
182300	-0.493856
182400	-0.494921
182500	-0.497781
182600	-0.500682
182700	-0.498841
182800	-0.499798
182900	-0.497486
183000	-0.495539
183100	-0.494323
183200	-0.494196
183300	-0.497301
183400	-0.500334
183500	-0.499431
183600	-0.498599
183700	-0.497568
183800	-0.49533
183900	-0.494414
184000	-0.493359
184100	-0.495669
184200	-0.498844
184300	-0.499324
184400	-0.496729
184500	-0.497374
184600	-0.493281
184700	-0.49442
184800	-0.492995
184900	-0.495243
185000	-0.497681
185100	-0.500606
185200	-0.498864
185300	-0.497933
185400	-0.494596
185500	-0.493704
185600	-0.492873
185700	-0.492572
185800	-0.495251
185900	-0.498955
186000	-0.498728
186100	-0.498043
186200	-0.495811
186300	-0.492937
186400	-0.493537
186500	-0.491084
186600	-0.494661
186700	-0.498197
186800	-0.499594
186900	-0.497429
187000	-0.496068
187100	-0.4941
187200	-0.493641
187300	-0.493032
187400	-0.494704
187500	-0.497742
187600	-0.499818
187700	-0.497897
187800	-0.497247
187900	-0.495561
188000	-0.494455
188100	-0.492819
188200	-0.49274
188300	-0.496003
188400	-0.498339
188500	-0.497719
188600	-0.497513
188700	-0.495573
188800	-0.494047
188900	-0.493608
189000	-0.492072
189100	-0.494647
189200	-0.498224
189300	-0.498664
189400	-0.496922
189500	-0.496865
189600	-0.493105
189700	-0.493415
189800	-0.491874
189900	-0.494742
190000	-0.498578
190100	-0.500654
190200	-0.499427
190300	-0.498915
190400	-0.495844
190500	-0.495538
190600	-0.494444
190700	-0.494662
190800	-0.497389
190900	-0.500485
191000	-0.49957
191100	-0.498845
191200	-0.496785
191300	-0.49484
191400	-0.493646
191500	-0.492958
191600	-0.49525
191700	-0.497686
191800	-0.498015
191900	-0.496938
192000	-0.496358
192100	-0.494104
192200	-0.493963
192300	-0.492715
192400	-0.494117
192500	-0.49692
192600	-0.499254
192700	-0.497243
192800	-0.497319
192900	-0.49524
193000	-0.494119
193100	-0.492969
193200	-0.493292
193300	-0.495141
193400	-0.498076
193500	-0.496112
193600	-0.496641
193700	-0.494663
193800	-0.492384
193900	-0.491882
194000	-0.491202
194100	-0.492953
194200	-0.495802
194300	-0.495974
194400	-0.494531
194500	-0.492875
194600	-0.490205
194700	-0.488863
194800	-0.486583
194900	-0.488112
195000	-0.489887
195100	-0.491045
195200	-0.488888
195300	-0.488714
195400	-0.485944
195500	-0.483705
195600	-0.481403
195700	-0.48051
195800	-0.481602
195900	-0.483531
196000	-0.48083
196100	-0.479821
196200	-0.477816
196300	-0.474435
196400	-0.472224
196500	-0.469598
196600	-0.470603
196700	-0.472938
196800	-0.471452
196900	-0.469204
197000	-0.468261
197100	-0.465366
197200	-0.46273
197300	-0.460182
197400	-0.460921
197500	-0.462757
197600	-0.462264
197700	-0.458724
197800	-0.457813
197900	-0.452063
198000	-0.450977
198100	-0.448568
198200	-0.448229
198300	-0.449109
198400	-0.45032
198500	-0.448321
198600	-0.446533
198700	-0.442186
198800	-0.43992
198900	-0.437533
199000	-0.436393
199100	-0.436574
199200	-0.437415
199300	-0.435823
199400	-0.433435
199500	-0.430849
199600	-0.42738
199700	-0.425898
[truncated: 3,163 more rows]

## Sheet: Figure3H
PS								PS								PS								PS
Oocyte1								Oocyte2								Oocyte3								Oocyte4
V (mV)	Ibackground (microAmp)	Igaba (microAmp)	IgabaPS (microAmp)	Igaba background subtracted	IgabaPS backgorund subtracted			V (mV)	Ibackground (microAmp)	Igaba (microAmp)	IgabaPS (microAmp)	Igaba background subtracted	IgabaPS backgorund subtracted			V (mV)	Ibackground (microAmp)	Igaba (microAmp)	IgabaPS (microAmp)	Igaba background subtracted	IgabaPS backgorund subtracted			V (mV)	Ibackground (microAmp)	Igaba (microAmp)	IgabaPS (microAmp)	Igaba background subtracted	IgabaPS backgorund subtracted
-79.9313	-0.174568	-0.498705	-0.413523	-0.324137	-0.238955			-79.9313	-0.0484359	-0.203127	-0.18023	-0.154691	-0.131794			-79.9313	-0.0697071	-0.25783	-0.218134	-0.188123	-0.148427			-79.9313	-0.0682527	-0.44168	-0.346026	-0.373427	-0.277773
-79.7937	-0.182872	-0.491674	-0.405326	-0.308802	-0.222454			-79.7937	-0.0579459	-0.208326	-0.170233	-0.15038	-0.112287			-79.7937	-0.0682512	-0.26115	-0.222324	-0.192899	-0.154073			-79.7937	-0.072666	-0.449386	-0.335885	-0.37672	-0.263219
-79.6562	-0.176428	-0.482311	-0.411367	-0.305883	-0.234939			-79.6562	-0.0503794	-0.200399	-0.175834	-0.15002	-0.125455			-79.6562	-0.0759139	-0.266825	-0.211525	-0.190911	-0.135611			-79.6562	-0.0775309	-0.4437	-0.3385	-0.366169	-0.260969
-79.5188	-0.165337	-0.486739	-0.416638	-0.321402	-0.2513			-79.5188	-0.0394277	-0.193617	-0.183523	-0.154189	-0.144096			-79.5188	-0.0748391	-0.260975	-0.205069	-0.186136	-0.13023			-79.5188	-0.0708948	-0.433764	-0.345733	-0.362869	-0.274839
-79.3812	-0.168931	-0.492497	-0.407124	-0.323567	-0.238194			-79.3812	-0.0452629	-0.199196	-0.174577	-0.153933	-0.129314			-79.3812	-0.0648183	-0.251889	-0.212196	-0.18707	-0.147378			-79.3812	-0.063641	-0.435868	-0.339973	-0.372227	-0.276332
-79.2438	-0.177445	-0.484375	-0.398633	-0.30693	-0.221188			-79.2438	-0.0554032	-0.203121	-0.162598	-0.147718	-0.107195			-79.2438	-0.0639102	-0.255248	-0.215998	-0.191338	-0.152087			-79.2438	-0.068503	-0.442642	-0.329646	-0.374139	-0.261143
-79.1062	-0.172367	-0.47567	-0.404742	-0.303303	-0.232375			-79.1062	-0.0488099	-0.194519	-0.168443	-0.145709	-0.119633			-79.1062	-0.0732116	-0.262167	-0.206168	-0.188956	-0.132956			-79.1062	-0.0745273	-0.43704	-0.33226	-0.362513	-0.257733
-78.9688	-0.162073	-0.480262	-0.410506	-0.318189	-0.248433			-78.9688	-0.0380229	-0.188295	-0.177368	-0.150272	-0.139345			-78.9688	-0.0730144	-0.256396	-0.200281	-0.183382	-0.127267			-78.9688	-0.0687723	-0.426737	-0.340067	-0.357965	-0.271294
-78.8313	-0.166014	-0.486168	-0.401029	-0.320154	-0.235015			-78.8313	-0.0440295	-0.194364	-0.169128	-0.150334	-0.125098			-78.8313	-0.0634055	-0.247266	-0.207924	-0.18386	-0.144519			-78.8313	-0.0618363	-0.429327	-0.334304	-0.36749	-0.272468
-78.6937	-0.174671	-0.478267	-0.39294	-0.303596	-0.218269			-78.6937	-0.0538306	-0.198584	-0.158454	-0.144754	-0.104623			-78.6937	-0.0632501	-0.250889	-0.212138	-0.187639	-0.148888			-78.6937	-0.0671353	-0.436106	-0.323831	-0.368971	-0.256695
-78.5563	-0.169797	-0.469588	-0.399521	-0.299791	-0.229725			-78.5563	-0.0479088	-0.190484	-0.164703	-0.142575	-0.116794			-78.5563	-0.0723758	-0.257612	-0.202694	-0.185236	-0.130318			-78.5563	-0.0738228	-0.429788	-0.326848	-0.355965	-0.253025
-78.4187	-0.160695	-0.474373	-0.40552	-0.313677	-0.244825			-78.4187	-0.0378116	-0.184106	-0.17351	-0.146294	-0.135698			-78.4187	-0.0728107	-0.252142	-0.197318	-0.179331	-0.124508			-78.4187	-0.0678331	-0.419436	-0.335079	-0.351603	-0.267246
-78.2812	-0.164711	-0.479968	-0.396145	-0.315257	-0.231434			-78.2812	-0.0436396	-0.19043	-0.165579	-0.146791	-0.12194			-78.2812	-0.0632417	-0.243082	-0.205025	-0.179841	-0.141784			-78.2812	-0.0607484	-0.42171	-0.329653	-0.360961	-0.268905
-78.1438	-0.173561	-0.47198	-0.387578	-0.298419	-0.214017			-78.1438	-0.0537361	-0.195186	-0.155349	-0.14145	-0.101613			-78.1438	-0.063143	-0.246739	-0.208869	-0.183596	-0.145726			-78.1438	-0.0654644	-0.42823	-0.319189	-0.362766	-0.253725
-78.0062	-0.168378	-0.463124	-0.394473	-0.294746	-0.226095			-78.0062	-0.0479081	-0.18692	-0.161502	-0.139012	-0.113593			-78.0062	-0.0722214	-0.253729	-0.19961	-0.181508	-0.127388			-78.0062	-0.0717013	-0.42242	-0.32208	-0.350719	-0.250378
-77.8688	-0.158448	-0.467834	-0.40024	-0.309385	-0.241792			-77.8688	-0.0378116	-0.18037	-0.170087	-0.142558	-0.132276			-77.8688	-0.072978	-0.247702	-0.194562	-0.174725	-0.121584			-77.8688	-0.0662914	-0.413048	-0.329896	-0.346757	-0.263605
-77.7312	-0.162706	-0.473791	-0.391405	-0.311086	-0.228699			-77.7312	-0.0436396	-0.186939	-0.162275	-0.143299	-0.118635			-77.7312	-0.0634674	-0.239366	-0.202591	-0.175898	-0.139123			-77.7312	-0.0595978	-0.415704	-0.324689	-0.356107	-0.265091
-77.5938	-0.171634	-0.465923	-0.383023	-0.294289	-0.211388			-77.5938	-0.0537358	-0.191637	-0.152161	-0.137902	-0.0984249			-77.5938	-0.0632507	-0.242944	-0.206717	-0.179694	-0.143466			-77.5938	-0.0647	-0.422399	-0.314524	-0.357699	-0.249824
-77.4563	-0.167057	-0.457247	-0.38981	-0.29019	-0.222753			-77.4563	-0.0478433	-0.183899	-0.158447	-0.136056	-0.110604			-77.4563	-0.0724359	-0.250165	-0.197254	-0.177729	-0.124818			-77.4563	-0.0711844	-0.416497	-0.317163	-0.345312	-0.245979
-77.3187	-0.157851	-0.46176	-0.395325	-0.30391	-0.237474			-77.3187	-0.037593	-0.177537	-0.167033	-0.139944	-0.12944			-77.3187	-0.0728812	-0.244427	-0.191564	-0.171545	-0.118683			-77.3187	-0.0652643	-0.406539	-0.324727	-0.341275	-0.259463
-77.1813	-0.161446	-0.467552	-0.386127	-0.306107	-0.224681			-77.1813	-0.0436167	-0.184252	-0.159087	-0.140635	-0.11547			-77.1813	-0.0633183	-0.236228	-0.199222	-0.172909	-0.135904			-77.1813	-0.0583599	-0.408523	-0.318838	-0.350163	-0.260478
-77.0437	-0.169735	-0.45966	-0.378006	-0.289924	-0.208271			-77.0437	-0.0535648	-0.189354	-0.148947	-0.135789	-0.0953827			-77.0437	-0.063193	-0.239892	-0.203156	-0.176699	-0.139963			-77.0437	-0.0636173	-0.415617	-0.308257	-0.352	-0.24464
-76.9062	-0.164309	-0.451274	-0.384817	-0.286965	-0.220508			-76.9062	-0.0471655	-0.181709	-0.155391	-0.134543	-0.108226			-76.9062	-0.0721837	-0.247122	-0.193331	-0.174938	-0.121147			-76.9062	-0.0707643	-0.409798	-0.310707	-0.339034	-0.239943
-76.7688	-0.154844	-0.456199	-0.390917	-0.301355	-0.236072			-76.7688	-0.0367573	-0.175664	-0.163984	-0.138907	-0.127227			-76.7688	-0.0722831	-0.241418	-0.188246	-0.169135	-0.115963			-76.7688	-0.0650121	-0.399411	-0.319017	-0.334399	-0.254005
-76.6312	-0.15905	-0.461812	-0.381823	-0.302761	-0.222773			-76.6312	-0.0431216	-0.181998	-0.156172	-0.138876	-0.11305			-76.6312	-0.0625664	-0.23313	-0.196049	-0.170563	-0.133482			-76.6312	-0.0579268	-0.401451	-0.313473	-0.343525	-0.255546
-76.4938	-0.168286	-0.453529	-0.373235	-0.285243	-0.20495			-76.4938	-0.0531075	-0.186971	-0.146058	-0.133863	-0.09295			-76.4938	-0.0626019	-0.237095	-0.199876	-0.174493	-0.137275			-76.4938	-0.0632404	-0.407927	-0.303083	-0.344687	-0.239842
-76.3562	-0.16321	-0.444713	-0.379122	-0.281503	-0.215912			-76.3562	-0.0468065	-0.179151	-0.152352	-0.132344	-0.105546			-76.3562	-0.0719436	-0.244875	-0.190321	-0.172931	-0.118377			-76.3562	-0.0703801	-0.4022	-0.306285	-0.33182	-0.235905
-76.2188	-0.153513	-0.449216	-0.384901	-0.295703	-0.231388			-76.2188	-0.0363238	-0.173598	-0.161122	-0.137274	-0.124799			-76.2188	-0.0720624	-0.23955	-0.185192	-0.167487	-0.113129			-76.2188	-0.0648875	-0.391997	-0.314061	-0.32711	-0.249173
-76.0813	-0.158149	-0.455241	-0.37572	-0.297092	-0.217571			-76.0813	-0.0428906	-0.180371	-0.153392	-0.13748	-0.110502			-76.0813	-0.062686	-0.231059	-0.192836	-0.168373	-0.13015			-76.0813	-0.0585571	-0.394044	-0.308172	-0.335487	-0.249615
-75.9437	-0.167	-0.446861	-0.367118	-0.279861	-0.200118			-75.9437	-0.0528765	-0.184901	-0.143167	-0.132025	-0.090291			-75.9437	-0.0629251	-0.235317	-0.196689	-0.172392	-0.133763			-75.9437	-0.0643909	-0.400721	-0.297516	-0.33633	-0.233125
-75.8063	-0.161909	-0.437851	-0.372815	-0.275941	-0.210905			-75.8063	-0.0463731	-0.17691	-0.149676	-0.130537	-0.103303			-75.8063	-0.0720763	-0.242639	-0.187267	-0.170563	-0.115191			-75.8063	-0.0713302	-0.395089	-0.300165	-0.323759	-0.228835
-75.6687	-0.152107	-0.442189	-0.37872	-0.290082	-0.226613			-75.6687	-0.0359854	-0.17067	-0.158664	-0.134685	-0.122678			-75.6687	-0.0718774	-0.237419	-0.182246	-0.165542	-0.110369			-75.6687	-0.0659747	-0.385003	-0.307722	-0.319029	-0.241747
-75.5312	-0.156427	-0.447712	-0.369885	-0.291285	-0.213458			-75.5312	-0.0422878	-0.177406	-0.150635	-0.135118	-0.108347			-75.5312	-0.0624257	-0.229105	-0.190762	-0.166679	-0.128337			-75.5312	-0.0595236	-0.38713	-0.301627	-0.327606	-0.242104
-75.3938	-0.165578	-0.439909	-0.362049	-0.274331	-0.196472			-75.3938	-0.052667	-0.182101	-0.140453	-0.129434	-0.0877864			-75.3938	-0.0625575	-0.233495	-0.194972	-0.170937	-0.132415			-75.3938	-0.0649138	-0.394264	-0.2908	-0.329351	-0.225886
-75.2562	-0.161322	-0.430926	-0.36835	-0.269604	-0.207028			-75.2562	-0.0467178	-0.174098	-0.14706	-0.12738	-0.100342			-75.2562	-0.0719805	-0.240408	-0.185415	-0.168428	-0.113434			-75.2562	-0.0716934	-0.388647	-0.293656	-0.316954	-0.221963
-75.1188	-0.15201	-0.435473	-0.373961	-0.283463	-0.22195			-75.1188	-0.0364095	-0.167659	-0.156292	-0.13125	-0.119882			-75.1188	-0.0717146	-0.235135	-0.18063	-0.16342	-0.108915			-75.1188	-0.0665314	-0.378648	-0.300939	-0.312116	-0.234408
-74.9812	-0.156265	-0.441005	-0.364565	-0.28474	-0.2083			-74.9812	-0.0431088	-0.17454	-0.148917	-0.131431	-0.105808			-74.9812	-0.062118	-0.226997	-0.189115	-0.164879	-0.126997			-74.9812	-0.0597963	-0.380882	-0.295222	-0.321085	-0.235426
-74.8438	-0.16542	-0.433481	-0.355722	-0.268061	-0.190302			-74.8438	-0.0531542	-0.179169	-0.137926	-0.126015	-0.0847713			-74.8438	-0.0613205	-0.230823	-0.19306	-0.169503	-0.13174			-74.8438	-0.0650571	-0.387991	-0.284469	-0.322934	-0.219412
-74.7063	-0.161101	-0.424421	-0.361693	-0.26332	-0.200592			-74.7063	-0.0470331	-0.171348	-0.144318	-0.124315	-0.0972853			-74.7063	-0.07052	-0.238384	-0.183974	-0.167864	-0.113454			-74.7063	-0.0719675	-0.382332	-0.287683	-0.310364	-0.215716
-74.5687	-0.151945	-0.429212	-0.366878	-0.277267	-0.214932			-74.5687	-0.036456	-0.165065	-0.153733	-0.128609	-0.117277			-74.5687	-0.0701867	-0.23339	-0.179386	-0.163203	-0.1092			-74.5687	-0.0668041	-0.372083	-0.295492	-0.305279	-0.228688
-74.4313	-0.156265	-0.434896	-0.35742	-0.278632	-0.201155			-74.4313	-0.0433135	-0.171681	-0.146101	-0.128367	-0.102787			-74.4313	-0.0606036	-0.224718	-0.187771	-0.164115	-0.127168			-74.4313	-0.0598287	-0.374214	-0.29001	-0.314385	-0.230181
-74.2937	-0.165417	-0.427242	-0.348934	-0.261824	-0.183517			-74.2937	-0.0532446	-0.176346	-0.135698	-0.123102	-0.0824539			-74.2937	-0.0603603	-0.228533	-0.191844	-0.168172	-0.131484			-74.2937	-0.065016	-0.381141	-0.279439	-0.316125	-0.214423
-74.1562	-0.160964	-0.418156	-0.355154	-0.257192	-0.19419			-74.1562	-0.0472794	-0.168329	-0.141956	-0.121049	-0.0946761			-74.1562	-0.0693138	-0.235944	-0.182413	-0.16663	-0.113099			-74.1562	-0.0714701	-0.375644	-0.282085	-0.304174	-0.210615
-74.0188	-0.151737	-0.423096	-0.360529	-0.271359	-0.208792			-74.0188	-0.0365532	-0.162013	-0.15111	-0.12546	-0.114557			-74.0188	-0.0688715	-0.23055	-0.177341	-0.161678	-0.108469			-74.0188	-0.0664421	-0.36581	-0.289867	-0.299368	-0.223425
-73.8812	-0.156033	-0.428611	-0.351104	-0.272578	-0.195071			-73.8812	-0.0415431	-0.168629	-0.143136	-0.127086	-0.101593			-73.8812	-0.0589456	-0.221674	-0.185812	-0.162729	-0.126866			-73.8812	-0.0597669	-0.368116	-0.284104	-0.30835	-0.224337
-73.7438	-0.165233	-0.421169	-0.342777	-0.255936	-0.177543			-73.7438	-0.0509982	-0.173285	-0.132873	-0.122287	-0.0818748			-73.7438	-0.0588311	-0.225617	-0.189482	-0.166786	-0.130651			-73.7438	-0.0647901	-0.375223	-0.273338	-0.310433	-0.208548
-73.6062	-0.160247	-0.412375	-0.349278	-0.252128	-0.189031			-73.6062	-0.0445961	-0.164981	-0.138951	-0.120385	-0.0943545			-73.6062	-0.0675171	-0.233054	-0.179946	-0.165537	-0.112429			-73.6062	-0.0714378	-0.369651	-0.275982	-0.298213	-0.204544
-73.4688	-0.150991	-0.417142	-0.354596	-0.266151	-0.203605			-73.4688	-0.0344702	-0.158657	-0.148059	-0.124187	-0.113589			-73.4688	-0.0668401	-0.227503	-0.17529	-0.160663	-0.10845			-73.4688	-0.0663987	-0.359708	-0.283801	-0.293309	-0.217403
-73.3313	-0.155582	-0.422695	-0.345412	-0.267113	-0.189829			-73.3313	-0.0409485	-0.165228	-0.140085	-0.12428	-0.0991361			-73.3313	-0.0574048	-0.218623	-0.183293	-0.161218	-0.125888			-73.3313	-0.0591548	-0.362035	-0.278716	-0.30288	-0.219562
-73.1937	-0.164731	-0.415176	-0.336987	-0.250445	-0.172255			-73.1937	-0.0513104	-0.169427	-0.12982	-0.118117	-0.0785096			-73.1937	-0.0574342	-0.222566	-0.186957	-0.165131	-0.129523			-73.1937	-0.0642521	-0.36942	-0.268786	-0.305168	-0.204534
-73.0563	-0.158989	-0.406273	-0.343248	-0.247284	-0.184259			-73.0563	-0.0449836	-0.161586	-0.135789	-0.116602	-0.0908049			-73.0563	-0.0664563	-0.230003	-0.177637	-0.163547	-0.11118			-73.0563	-0.0712766	-0.364514	-0.272216	-0.293237	-0.200939
-72.9187	-0.149636	-0.411039	-0.3487	-0.261402	-0.199064			-72.9187	-0.034561	-0.155213	-0.144822	-0.120652	-0.110261			-72.9187	-0.065706	-0.224538	-0.173176	-0.158832	-0.10747			-72.9187	-0.0656356	-0.354604	-0.280854	-0.288968	-0.215219
-72.7812	-0.154687	-0.416606	-0.339689	-0.261919	-0.185002			-72.7812	-0.0408267	-0.161382	-0.136993	-0.120555	-0.0961658			-72.7812	-0.0554251	-0.215822	-0.181611	-0.160397	-0.126186			-72.7812	-0.0586097	-0.357005	-0.276664	-0.298395	-0.218054
-72.6438	-0.163538	-0.409367	-0.331344	-0.245829	-0.167806			-72.6438	-0.0503747	-0.165956	-0.126544	-0.115581	-0.0761692			-72.6438	-0.0557442	-0.219754	-0.185173	-0.164009	-0.129429			-72.6438	-0.0636944	-0.364016	-0.266953	-0.300322	-0.203258
-72.5062	-0.15815	-0.400839	-0.337698	-0.242689	-0.179547			-72.5062	-0.0438042	-0.157709	-0.132801	-0.113905	-0.0889965			-72.5062	-0.0645519	-0.226984	-0.175581	-0.162432	-0.111029			-72.5062	-0.0705702	-0.359211	-0.269855	-0.288641	-0.199285
-72.3688	-0.148819	-0.405568	-0.343374	-0.256749	-0.194555			-72.3688	-0.0330555	-0.151369	-0.141956	-0.118314	-0.1089			-72.3688	-0.0640192	-0.221487	-0.170718	-0.157467	-0.106699			-72.3688	-0.0651677	-0.349836	-0.278296	-0.284668	-0.213128
-72.2312	-0.153766	-0.411654	-0.333852	-0.257888	-0.180086			-72.2312	-0.0388788	-0.157282	-0.133949	-0.118403	-0.0950704			-72.2312	-0.0547503	-0.212771	-0.179299	-0.158021	-0.124549			-72.2312	-0.0578902	-0.35235	-0.273445	-0.294459	-0.215554
-72.0938	-0.162408	-0.404155	-0.325693	-0.241748	-0.163285			-72.0938	-0.0489205	-0.161632	-0.123491	-0.112711	-0.0745703			-72.0938	-0.0548385	-0.216707	-0.182929	-0.161869	-0.12809			-72.0938	-0.0629377	-0.359587	-0.263076	-0.29665	-0.200139
-71.9563	-0.157003	-0.395656	-0.331944	-0.238653	-0.174941			-71.9563	-0.0420453	-0.153348	-0.129606	-0.111302	-0.087561			-71.9563	-0.0640642	-0.22418	-0.172886	-0.160116	-0.108822			-71.9563	-0.0699496	-0.354365	-0.266322	-0.284415	-0.196373
-71.8187	-0.147937	-0.400585	-0.337752	-0.252648	-0.189815			-71.8187	-0.0316457	-0.146632	-0.138492	-0.114986	-0.106846			-71.8187	-0.0637144	-0.218813	-0.167915	-0.155099	-0.104201			-71.8187	-0.064548	-0.344525	-0.274606	-0.279977	-0.210058
-71.6813	-0.152802	-0.406572	-0.328204	-0.25377	-0.175402			-71.6813	-0.0378495	-0.152895	-0.130706	-0.115046	-0.0928561			-71.6813	-0.0542742	-0.210211	-0.176502	-0.155937	-0.122228			-71.6813	-0.0576797	-0.346777	-0.269746	-0.289097	-0.212067
-71.5437	-0.160975	-0.398727	-0.319996	-0.237752	-0.15902			-71.5437	-0.0477758	-0.15714	-0.119703	-0.109364	-0.0719268			-71.5437	-0.0542059	-0.214604	-0.180131	-0.160399	-0.125925			-71.5437	-0.0629143	-0.35409	-0.25966	-0.291176	-0.196745
-71.4062	-0.1556	-0.390502	-0.327084	-0.234902	-0.171483			-71.4062	-0.0410493	-0.14887	-0.126144	-0.107821	-0.0850946			-71.4062	-0.0636605	-0.221826	-0.169952	-0.158165	-0.106292			-71.4062	-0.0697352	-0.34871	-0.262404	-0.278974	-0.192669
-71.2688	-0.146647	-0.395888	-0.333054	-0.249241	-0.186406			-71.2688	-0.0301499	-0.14223	-0.134834	-0.11208	-0.104684			-71.2688	-0.0630264	-0.216091	-0.165017	-0.153065	-0.10199			-71.2688	-0.0644166	-0.338588	-0.271149	-0.274172	-0.206732
-71.1312	-0.151305	-0.401675	-0.323598	-0.25037	-0.172293			-71.1312	-0.0362996	-0.148127	-0.126854	-0.111828	-0.0905547			-71.1312	-0.053414	-0.207646	-0.173658	-0.154232	-0.120244			-71.1312	-0.0572349	-0.340743	-0.265993	-0.283509	-0.208758
-70.9938	-0.160244	-0.394164	-0.31529	-0.233919	-0.155046			-70.9938	-0.0464576	-0.152477	-0.116186	-0.106019	-0.0697282			-70.9938	-0.0537216	-0.211951	-0.177415	-0.158229	-0.123693			-70.9938	-0.0625406	-0.348246	-0.255529	-0.285705	-0.192988
-70.8562	-0.154649	-0.385807	-0.321979	-0.231158	-0.16733			-70.8562	-0.0399493	-0.144197	-0.122582	-0.104248	-0.0826326			-70.8562	-0.0635765	-0.219215	-0.168101	-0.155638	-0.104525			-70.8562	-0.0696921	-0.34304	-0.25838	-0.273348	-0.188688
-70.7188	-0.145331	-0.390357	-0.327765	-0.245025	-0.182434			-70.7188	-0.029564	-0.137647	-0.131404	-0.108083	-0.10184			-70.7188	-0.0627339	-0.213763	-0.163271	-0.151029	-0.100537			-70.7188	-0.0642301	-0.332851	-0.266735	-0.268621	-0.202505
-70.5813	-0.150513	-0.396395	-0.318868	-0.245882	-0.168356			-70.5813	-0.0358441	-0.14417	-0.123229	-0.108325	-0.0873844			-70.5813	-0.0526256	-0.205297	-0.171608	-0.152672	-0.118982			-70.5813	-0.0569916	-0.335383	-0.261826	-0.278391	-0.204835
-70.4437	-0.158999	-0.388772	-0.310976	-0.229774	-0.151978			-70.4437	-0.0458232	-0.1486	-0.112763	-0.102777	-0.0669402			-70.4437	-0.0532255	-0.209641	-0.174924	-0.156416	-0.121698			-70.4437	-0.0619807	-0.342491	-0.250822	-0.28051	-0.188841
-70.3063	-0.153748	-0.37987	-0.31815	-0.226122	-0.164402			-70.3063	-0.039014	-0.140305	-0.119341	-0.101291	-0.0803272			-70.3063	-0.0629163	-0.216759	-0.165255	-0.153842	-0.102339			-70.3063	-0.0687942	-0.337237	-0.253685	-0.268442	-0.18489
-70.1687	-0.144632	-0.384277	-0.323985	-0.239645	-0.179353			-70.1687	-0.0288453	-0.133852	-0.12832	-0.105007	-0.0994746			-70.1687	-0.0624795	-0.210208	-0.160616	-0.147728	-0.0981362			-70.1687	-0.0638251	-0.326939	-0.262113	-0.263114	-0.198288
-70.0312	-0.149478	-0.390446	-0.314752	-0.240968	-0.165274			-70.0312	-0.0351549	-0.14003	-0.119757	-0.104875	-0.0846021			-70.0312	-0.0524051	-0.201151	-0.169557	-0.148746	-0.117152			-70.0312	-0.0568098	-0.329229	-0.256839	-0.272419	-0.200029
-69.8938	-0.158455	-0.38264	-0.307364	-0.224184	-0.148908			-69.8938	-0.045102	-0.144945	-0.109202	-0.0998427	-0.0640999			-69.8938	-0.0531102	-0.205346	-0.173151	-0.152236	-0.120041			-69.8938	-0.0619426	-0.336477	-0.246368	-0.274535	-0.184426
-69.7562	-0.152996	-0.374228	-0.314487	-0.221232	-0.161491			-69.7562	-0.0383755	-0.137151	-0.116018	-0.098776	-0.0776423			-69.7562	-0.0620582	-0.212391	-0.16315	-0.150333	-0.101092			-69.7562	-0.0683671	-0.331157	-0.248972	-0.26279	-0.180605
-69.6188	-0.143643	-0.378925	-0.319642	-0.235282	-0.175999			-69.6188	-0.028069	-0.130374	-0.124631	-0.102305	-0.0965619			-69.6188	-0.0612426	-0.206443	-0.158395	-0.1452	-0.0971523			-69.6188	-0.0630509	-0.32105	-0.25684	-0.257999	-0.193789
-69.4812	-0.148834	-0.384574	-0.309862	-0.235741	-0.161028			-69.4812	-0.0346115	-0.136372	-0.116154	-0.101761	-0.0815421			-69.4812	-0.0517256	-0.1976	-0.167045	-0.145875	-0.11532			-69.4812	-0.0557022	-0.323028	-0.251775	-0.267326	-0.196073
-69.3438	-0.157519	-0.376803	-0.301673	-0.219284	-0.144154			-69.3438	-0.0448302	-0.141318	-0.10612	-0.096488	-0.0612893			-69.3438	-0.0523159	-0.201653	-0.170407	-0.149337	-0.118091			-69.3438	-0.0606168	-0.330151	-0.241418	-0.269534	-0.180801
-69.2063	-0.152189	-0.368374	-0.308769	-0.216185	-0.15658			-69.2063	-0.0382304	-0.133835	-0.112805	-0.0956049	-0.0745745			-69.2063	-0.0614147	-0.209084	-0.161109	-0.147669	-0.0996941			-69.2063	-0.0676089	-0.324737	-0.244116	-0.257129	-0.176507
-69.0687	-0.143238	-0.372966	-0.314539	-0.229728	-0.171302			-69.0687	-0.0274898	-0.127102	-0.121508	-0.0996118	-0.0940181			-69.0687	-0.0605814	-0.203386	-0.156767	-0.142805	-0.0961859			-69.0687	-0.0623384	-0.31433	-0.252071	-0.251992	-0.189733
-68.9313	-0.148345	-0.378743	-0.305172	-0.230397	-0.156827			-68.9313	-0.0339757	-0.133299	-0.113318	-0.0993236	-0.0793424			-68.9313	-0.0511764	-0.194573	-0.164764	-0.143397	-0.113588			-68.9313	-0.0548563	-0.316097	-0.247153	-0.26124	-0.192296
-68.7937	-0.156158	-0.370913	-0.297132	-0.214755	-0.140974			-68.7937	-0.0438296	-0.138267	-0.103094	-0.094437	-0.0592644			-68.7937	-0.0519043	-0.198635	-0.167835	-0.14673	-0.115931			-68.7937	-0.0601701	-0.322832	-0.236551	-0.262662	-0.176381
-68.6562	-0.15004	-0.362382	-0.303555	-0.212342	-0.153515			-68.6562	-0.0378338	-0.130784	-0.109941	-0.0929499	-0.0721076			-68.6562	-0.0611173	-0.205604	-0.1576	-0.144487	-0.0964827			-68.6562	-0.0667469	-0.317796	-0.238993	-0.251049	-0.172246
-68.5188	-0.140516	-0.367179	-0.309263	-0.226663	-0.168746			-68.5188	-0.0274811	-0.124047	-0.119147	-0.096566	-0.0916655			-68.5188	-0.059935	-0.199579	-0.152727	-0.139644	-0.0927917			-68.5188	-0.0613206	-0.307398	-0.247092	-0.246077	-0.185771
-68.3812	-0.145744	-0.372809	-0.300204	-0.227065	-0.15446			-68.3812	-0.0341306	-0.130038	-0.110805	-0.0959077	-0.0766743			-68.3812	-0.0506026	-0.190636	-0.161517	-0.140033	-0.110915			-68.3812	-0.053724	-0.308912	-0.242097	-0.255188	-0.188373
-68.2438	-0.153934	-0.364835	-0.292269	-0.210901	-0.138335			-68.2438	-0.0447939	-0.13437	-0.100603	-0.0895757	-0.0558088			-68.2438	-0.0513725	-0.194628	-0.16463	-0.143256	-0.113257			-68.2438	-0.0578238	-0.315332	-0.231546	-0.257508	-0.173722
-68.1062	-0.147645	-0.356166	-0.299608	-0.208521	-0.151963			-68.1062	-0.038246	-0.126644	-0.10732	-0.0883982	-0.0690736			-68.1062	-0.0608638	-0.200855	-0.154745	-0.139991	-0.0938816			-68.1062	-0.0643815	-0.309995	-0.233516	-0.245613	-0.169134
-67.9688	-0.13904	-0.360443	-0.305293	-0.221404	-0.166253			-67.9688	-0.0280553	-0.12067	-0.116159	-0.092615	-0.0881037			-67.9688	-0.0598401	-0.19439	-0.150359	-0.134549	-0.0905194			-67.9688	-0.0587422	-0.299537	-0.241622	-0.240795	-0.182879
-67.8313	-0.144591	-0.366178	-0.295544	-0.221587	-0.150952			-67.8313	-0.0351945	-0.126558	-0.108319	-0.0913636	-0.0731241			-67.8313	-0.050402	-0.185726	-0.158574	-0.135324	-0.108172			-67.8313	-0.0514033	-0.301628	-0.236699	-0.250224	-0.185295
-67.6937	-0.153048	-0.358432	-0.287379	-0.205384	-0.134331			-67.6937	-0.045402	-0.131141	-0.0978954	-0.0857386	-0.0524933			-67.6937	-0.0516064	-0.189929	-0.161327	-0.138323	-0.10972			-67.6937	-0.0563552	-0.308709	-0.225755	-0.252354	-0.1694
-67.5563	-0.146988	-0.349586	-0.293939	-0.202598	-0.146951			-67.5563	-0.0386807	-0.123156	-0.104565	-0.0844757	-0.0658844			-67.5563	-0.0613512	-0.196297	-0.151212	-0.134946	-0.0898609			-67.5563	-0.062827	-0.302896	-0.227738	-0.240069	-0.164911
-67.4187	-0.137398	-0.35384	-0.299852	-0.216443	-0.162454			-67.4187	-0.0284281	-0.116863	-0.113585	-0.0884345	-0.0851571			-67.4187	-0.0606295	-0.19065	-0.146484	-0.130021	-0.0858546			-67.4187	-0.0571829	-0.292435	-0.235681	-0.235253	-0.178498
-67.2812	-0.142426	-0.358981	-0.29062	-0.216555	-0.148194			-67.2812	-0.0354309	-0.123206	-0.106102	-0.0877746	-0.0706711			-67.2812	-0.0514573	-0.182295	-0.155153	-0.130838	-0.103696			-67.2812	-0.0497618	-0.294005	-0.230838	-0.244243	-0.181076
-67.1438	-0.150639	-0.350999	-0.282646	-0.20036	-0.132006			-67.1438	-0.0456756	-0.127929	-0.0958176	-0.0822531	-0.0501421			-67.1438	-0.0525843	-0.185753	-0.157882	-0.133169	-0.105297			-67.1438	-0.0543724	-0.300535	-0.219968	-0.246162	-0.165595
-67.0062	-0.14392	-0.342012	-0.289803	-0.198092	-0.145883			-67.0062	-0.0391443	-0.119422	-0.102006	-0.0802781	-0.0628613			-67.0062	-0.0618572	-0.192513	-0.14723	-0.130656	-0.0853727			-67.0062	-0.0613284	-0.29525	-0.221927	-0.233922	-0.160598
-66.8688	-0.134549	-0.347119	-0.295204	-0.21257	-0.160655			-66.8688	-0.0292289	-0.113441	-0.110992	-0.084212	-0.0817635			-66.8688	-0.0610639	-0.186892	-0.142631	-0.125828	-0.0815669			-66.8688	-0.0559212	-0.285019	-0.229737	-0.229098	-0.173815
-66.7312	-0.1401	-0.352025	-0.285107	-0.211925	-0.145007			-66.7312	-0.0359932	-0.120139	-0.103029	-0.0841458	-0.0670357			-66.7312	-0.0521113	-0.178335	-0.150758	-0.126224	-0.0986468			-66.7312	-0.0485764	-0.286713	-0.225031	-0.238137	-0.176454
-66.5938	-0.14814	-0.343499	-0.276893	-0.195358	-0.128753			-66.5938	-0.0457686	-0.12491	-0.0923962	-0.0791415	-0.0466276			-66.5938	-0.053185	-0.182544	-0.153628	-0.129359	-0.100443			-66.5938	-0.0538357	-0.293601	-0.214106	-0.239765	-0.160271
-66.4563	-0.141578	-0.335147	-0.283924	-0.19357	-0.142346			-66.4563	-0.0389938	-0.116685	-0.0987671	-0.0776907	-0.0597734			-66.4563	-0.0623937	-0.189493	-0.143261	-0.127099	-0.0808672			-66.4563	-0.0605201	-0.2884	-0.21629	-0.22788	-0.15577
-66.3187	-0.132761	-0.339936	-0.289238	-0.207174	-0.156477			-66.3187	-0.0286919	-0.110751	-0.107494	-0.0820593	-0.0788024			-66.3187	-0.0613449	-0.183841	-0.139135	-0.122496	-0.07779			-66.3187	-0.0553089	-0.277993	-0.224482	-0.222684	-0.169174
-66.1813	-0.137843	-0.345487	-0.279001	-0.207645	-0.141159			-66.1813	-0.0352818	-0.117288	-0.0997803	-0.0820066	-0.0644985			-66.1813	-0.0522482	-0.175251	-0.147334	-0.123003	-0.0950859			-66.1813	-0.0479646	-0.279871	-0.219424	-0.231906	-0.17146
-66.0437	-0.145987	-0.337332	-0.270831	-0.191345	-0.124844			-66.0437	-0.0454803	-0.122179	-0.0889352	-0.0766986	-0.0434549			-66.0437	-0.053195	-0.179266	-0.150382	-0.126071	-0.0971874			-66.0437	-0.0520229	-0.287403	-0.208366	-0.23538	-0.156343
-65.9062	-0.139791	-0.328443	-0.27806	-0.188653	-0.138269			-65.9062	-0.0388176	-0.115201	-0.0956624	-0.0763832	-0.0568447			-65.9062	-0.0626915	-0.186363	-0.14015	-0.123671	-0.0774581			-65.9062	-0.059089	-0.282296	-0.210404	-0.223207	-0.151315
-65.7688	-0.130604	-0.332721	-0.283739	-0.202117	-0.153136			-65.7688	-0.0284607	-0.108785	-0.10467	-0.0803239	-0.0762092			-65.7688	-0.0616427	-0.180563	-0.135672	-0.11892	-0.0740296			-65.7688	-0.0542424	-0.271874	-0.218388	-0.217632	-0.164146
-65.6312	-0.136001	-0.338667	-0.273373	-0.202667	-0.137372			-65.6312	-0.0354616	-0.115011	-0.0970166	-0.0795499	-0.0615551			-65.6312	-0.052243	-0.172185	-0.144118	-0.119942	-0.0918753			-65.6312	-0.046674	-0.273301	-0.213408	-0.226627	-0.166734
-65.4938	-0.144123	-0.330981	-0.264922	-0.186858	-0.120799			-65.4938	-0.0455641	-0.120347	-0.0870875	-0.0747829	-0.0415234			-65.4938	-0.053243	-0.17644	-0.147111	-0.123197	-0.0938677			-65.4938	-0.0514424	-0.280488	-0.202476	-0.229046	-0.151033
-65.3562	-0.138053	-0.322359	-0.271929	-0.184306	-0.133876			-65.3562	-0.0386608	-0.112758	-0.0936891	-0.0740971	-0.0550284			-65.3562	-0.0628016	-0.183358	-0.137033	-0.120556	-0.0742316			-65.3562	-0.0584002	-0.275455	-0.204565	-0.217055	-0.146164
-65.2188	-0.129386	-0.326843	-0.27741	-0.197457	-0.148024			-65.2188	-0.0280758	-0.106443	-0.102842	-0.0783676	-0.0747666			-65.2188	-0.061739	-0.177512	-0.132611	-0.115773	-0.0708718			-65.2188	-0.0530547	-0.265378	-0.212995	-0.212323	-0.15994
-65.0813	-0.134892	-0.332546	-0.267223	-0.197654	-0.132331			-65.0813	-0.0352277	-0.113085	-0.0948426	-0.0778569	-0.0596149			-65.0813	-0.0522189	-0.169134	-0.140771	-0.116915	-0.0885522			-65.0813	-0.0455333	-0.267269	-0.207913	-0.221735	-0.16238
-64.9437	-0.143358	-0.32466	-0.258819	-0.181301	-0.115461			-64.9437	-0.04527	-0.118095	-0.085114	-0.0728245	-0.039844			-64.9437	-0.0530362	-0.173389	-0.143764	-0.120353	-0.0907273			-64.9437	-0.0508861	-0.27462	-0.197454	-0.223734	-0.146568
-64.8063	-0.136939	-0.316202	-0.265859	-0.179263	-0.128921			-64.8063	-0.0382624	-0.110128	-0.0921311	-0.0718656	-0.0538687			-64.8063	-0.0626122	-0.180307	-0.133973	-0.117695	-0.0713612			-64.8063	-0.0583866	-0.269855	-0.199435	-0.211469	-0.141048
-64.6687	-0.127687	-0.320514	-0.271678	-0.192827	-0.143991			-64.6687	-0.0274558	-0.103746	-0.101357	-0.07629	-0.0739017			-64.6687	-0.0609926	-0.174587	-0.129671	-0.113594	-0.0686786			-64.6687	-0.0533674	-0.259655	-0.207705	-0.206288	-0.154338
-64.5312	-0.133118	-0.326396	-0.261762	-0.193278	-0.128643			-64.5312	-0.0340363	-0.11025	-0.0939329	-0.0762133	-0.0598965			-64.5312	-0.0519264	-0.166734	-0.138015	-0.114808	-0.0860887			-64.5312	-0.0460892	-0.261181	-0.202729	-0.215091	-0.15664
-64.3938	-0.141103	-0.318557	-0.253424	-0.177454	-0.112321			-64.3938	-0.0439841	-0.115274	-0.0840899	-0.0712895	-0.0401057			-64.3938	-0.0529542	-0.171312	-0.140905	-0.118357	-0.0879511			-64.3938	-0.0511798	-0.268503	-0.192121	-0.217323	-0.140942
-64.2562	-0.135139	-0.310164	-0.260118	-0.175025	-0.124979			-64.2562	-0.0369682	-0.107113	-0.0911879	-0.0701452	-0.0542197			-64.2562	-0.0621781	-0.178693	-0.130977	-0.116515	-0.0687988			-64.2562	-0.058609	-0.263319	-0.194178	-0.20471	-0.135569
-64.1188	-0.126982	-0.31463	-0.265739	-0.187648	-0.138757			-64.1188	-0.02682	-0.100857	-0.10073	-0.0740372	-0.0739096			-64.1188	-0.0605087	-0.172792	-0.126933	-0.112283	-0.066424			-64.1188	-0.0541057	-0.2531	-0.202193	-0.198994	-0.148088
-63.9813	-0.132711	-0.320401	-0.256175	-0.187689	-0.123464			-63.9813	-0.0329832	-0.107445	-0.0926791	-0.0744617	-0.0596959			-63.9813	-0.0512386	-0.164668	-0.135663	-0.113429	-0.084424			-63.9813	-0.0468437	-0.254958	-0.197654	-0.208114	-0.15081
-63.8438	-0.140637	-0.312705	-0.248794	-0.172068	-0.108157			-63.8438	-0.0426967	-0.112442	-0.0824364	-0.0697453	-0.0397397			-63.8438	-0.0525489	-0.169447	-0.138543	-0.116898	-0.0859938			-63.8438	-0.0513429	-0.261601	-0.187044	-0.210258	-0.135701
-63.7062	-0.134024	-0.304332	-0.255632	-0.170309	-0.121608			-63.7062	-0.0357454	-0.104291	-0.0893043	-0.0685459	-0.0535589			-63.7062	-0.0615363	-0.176347	-0.12886	-0.114811	-0.0673234			-63.7062	-0.0590122	-0.256216	-0.189698	-0.197204	-0.130685
-63.5687	-0.124674	-0.308785	-0.260847	-0.184111	-0.136173			-63.5687	-0.0250129	-0.0976894	-0.0983273	-0.0726764	-0.0733143			-63.5687	-0.0602499	-0.170519	-0.124714	-0.110269	-0.0644643			-63.5687	-0.054612	-0.245861	-0.197912	-0.191249	-0.1433
-63.4313	-0.130452	-0.314344	-0.251251	-0.183892	-0.120799			-63.4313	-0.0318373	-0.104147	-0.0908813	-0.0723093	-0.0590439			-63.4313	-0.0511538	-0.161847	-0.133548	-0.110693	-0.0823947			-63.4313	-0.0473036	-0.247633	-0.19331	-0.20033	-0.146006
-63.2938	-0.138493	-0.306601	-0.243345	-0.168109	-0.104853			-63.2938	-0.0409665	-0.109169	-0.0810357	-0.0682026	-0.0400692			-63.2938	-0.0523224	-0.16684	-0.136558	-0.114518	-0.0842353			-63.2938	-0.051544	-0.254555	-0.182556	-0.203011	-0.131012
-63.1562	-0.132717	-0.298132	-0.250599	-0.165415	-0.117882			-63.1562	-0.0337125	-0.100895	-0.0879736	-0.0671825	-0.0542612			-63.1562	-0.0617056	-0.173364	-0.126504	-0.111658	-0.0647981			-63.1562	-0.0590713	-0.249582	-0.184315	-0.190511	-0.125243
-63.0187	-0.124437	-0.302237	-0.256561	-0.1778	-0.132124			-63.0187	-0.0237549	-0.0944059	-0.0969544	-0.070651	-0.0731995			-63.0187	-0.0604839	-0.167468	-0.123254	-0.106984	-0.0627699			-63.0187	-0.0542558	-0.239456	-0.192536	-0.185201	-0.13828
-62.8812	-0.130555	-0.308087	-0.246913	-0.177531	-0.116358			-62.8812	-0.0299316	-0.10104	-0.0889667	-0.0711084	-0.0590351			-62.8812	-0.0512019	-0.158782	-0.132361	-0.10758	-0.0811589			-62.8812	-0.0467295	-0.240811	-0.187697	-0.194081	-0.140968
-62.7438	-0.138502	-0.300233	-0.239216	-0.161731	-0.100713			-62.7438	-0.0396498	-0.105892	-0.0789322	-0.0662417	-0.0392824			-62.7438	-0.0524249	-0.163584	-0.134894	-0.111159	-0.0824689			-62.7438	-0.0513866	-0.248188	-0.177097	-0.196802	-0.12571
-62.6063	-0.132381	-0.291585	-0.2464	-0.159203	-0.114019			-62.6063	-0.0328768	-0.0978085	-0.085776	-0.0649317	-0.0528992			-62.6063	-0.061707	-0.170179	-0.125178	-0.108472	-0.0634711			-62.6063	-0.0586603	-0.243455	-0.179095	-0.184795	-0.120435
-62.4688	-0.124132	-0.295994	-0.251803	-0.171862	-0.127671			-62.4688	-0.02233	-0.0912126	-0.0947889	-0.0688826	-0.0724588			-62.4688	-0.0604757	-0.164189	-0.121694	-0.103713	-0.0612187			-62.4688	-0.0534996	-0.233135	-0.187188	-0.179635	-0.133689
-62.3312	-0.129859	-0.301708	-0.242347	-0.171849	-0.112488			-62.3312	-0.0291571	-0.0975572	-0.0865774	-0.0684001	-0.0574203			-62.3312	-0.0510399	-0.155612	-0.130595	-0.104572	-0.0795553			-62.3312	-0.0462118	-0.234644	-0.182806	-0.188432	-0.136594
-62.1937	-0.13815	-0.293544	-0.234496	-0.155394	-0.0963458			-62.1937	-0.0386981	-0.102229	-0.0763333	-0.063531	-0.0376352			-62.1937	-0.0527741	-0.160273	-0.133309	-0.107499	-0.0805346			-62.1937	-0.0510172	-0.24223	-0.172174	-0.191213	-0.121156
-62.0563	-0.131744	-0.285153	-0.241889	-0.153409	-0.110145			-62.0563	-0.0315857	-0.0944499	-0.0832481	-0.0628642	-0.0516625			-62.0563	-0.0616549	-0.166703	-0.123279	-0.105048	-0.061624			-62.0563	-0.0581826	-0.238044	-0.174266	-0.179861	-0.116083
-61.9188	-0.123199	-0.289903	-0.247509	-0.166704	-0.12431			-61.9188	-0.0214707	-0.0881284	-0.0925149	-0.0666577	-0.0710442			-61.9188	-0.0599377	-0.160995	-0.119495	-0.101057	-0.0595577			-61.9188	-0.0533003	-0.228202	-0.182774	-0.174901	-0.129474
-61.7812	-0.129109	-0.295966	-0.237549	-0.166857	-0.10844			-61.7812	-0.0286922	-0.0945056	-0.085029	-0.0658134	-0.0563369			-61.7812	-0.0507309	-0.152559	-0.128562	-0.101828	-0.0778315			-61.7812	-0.0459417	-0.230336	-0.178165	-0.184394	-0.132223
-61.6437	-0.137174	-0.288232	-0.229583	-0.151058	-0.0924087			-61.6437	-0.0381353	-0.0991775	-0.0749526	-0.0610422	-0.0368173			-61.6437	-0.0525865	-0.157276	-0.130999	-0.10469	-0.0784121			-61.6437	-0.0507265	-0.238038	-0.167488	-0.187311	-0.116762
-61.5062	-0.13036	-0.279457	-0.236758	-0.149097	-0.106398			-61.5062	-0.0313242	-0.0913901	-0.0817598	-0.060066	-0.0504356			-61.5062	-0.0615351	-0.16403	-0.120711	-0.102495	-0.0591761			-61.5062	-0.058182	-0.233395	-0.169718	-0.175213	-0.111536
-61.3688	-0.121485	-0.284028	-0.241825	-0.162543	-0.12034			-61.3688	-0.0211587	-0.0848918	-0.090619	-0.0637331	-0.0694603			-61.3688	-0.0594502	-0.157855	-0.116846	-0.0984046	-0.0573961			-61.3688	-0.05346	-0.223287	-0.177805	-0.169826	-0.124345
-61.2313	-0.127402	-0.289884	-0.232278	-0.162482	-0.104876			-61.2313	-0.027326	-0.0913434	-0.0825178	-0.0640174	-0.0551918			-61.2313	-0.0497847	-0.149235	-0.125801	-0.0994507	-0.0760165			-61.2313	-0.045659	-0.225041	-0.173317	-0.179382	-0.127658
-61.0938	-0.135306	-0.28219	-0.224455	-0.146884	-0.0891495			-61.0938	-0.0370319	-0.0961245	-0.0723117	-0.0590926	-0.0352797			-61.0938	-0.050452	-0.15378	-0.128536	-0.103328	-0.0780841			-61.0938	-0.0504539	-0.232282	-0.162839	-0.181828	-0.112385
-60.9562	-0.129119	-0.274002	-0.231221	-0.144883	-0.102102			-60.9562	-0.0308743	-0.0883384	-0.0791946	-0.0574642	-0.0483203			-60.9562	-0.0593547	-0.160164	-0.11881	-0.100809	-0.0594558			-60.9562	-0.0578123	-0.228031	-0.165572	-0.170218	-0.107759
-60.8187	-0.120924	-0.279844	-0.23655	-0.15892	-0.115626			-60.8187	-0.0209697	-0.0817935	-0.0883237	-0.0608238	-0.0673541			-60.8187	-0.0579306	-0.153997	-0.115061	-0.096066	-0.0571307			-60.8187	-0.0530243	-0.217668	-0.174467	-0.164644	-0.121442
-60.6813	-0.126624	-0.285684	-0.227341	-0.15906	-0.100717			-60.6813	-0.0271057	-0.0880659	-0.080386	-0.0609602	-0.0532804			-60.6813	-0.0487379	-0.145435	-0.123753	-0.0966971	-0.0750148			-60.6813	-0.0453342	-0.219338	-0.169985	-0.174004	-0.12465
-60.5438	-0.134777	-0.277818	-0.219832	-0.143041	-0.0850556			-60.5438	-0.036943	-0.0930406	-0.0701642	-0.0560976	-0.0332212			-60.5438	-0.0510208	-0.149645	-0.126465	-0.0986241	-0.0754447			-60.5438	-0.0494563	-0.226862	-0.159508	-0.177405	-0.110051
-60.4062	-0.127952	-0.26979	-0.226986	-0.141837	-0.0990338			-60.4062	-0.0304727	-0.0852869	-0.0768124	-0.0548142	-0.0463397			-60.4062	-0.0600382	-0.156189	-0.116217	-0.0961505	-0.0561787			-60.4062	-0.056479	-0.222543	-0.162268	-0.166064	-0.105789
-60.2687	-0.119055	-0.274859	-0.232413	-0.155804	-0.113358			-60.2687	-0.0205607	-0.0787886	-0.0856423	-0.0582279	-0.0650816			-60.2687	-0.0579735	-0.149471	-0.112436	-0.091498	-0.0544629			-60.2687	-0.0512386	-0.212318	-0.171239	-0.16108	-0.120001
-60.1312	-0.12496	-0.280683	-0.223214	-0.155722	-0.0982534			-60.1312	-0.0270686	-0.0852402	-0.077423	-0.0581716	-0.0503544			-60.1312	-0.0484318	-0.141083	-0.121647	-0.0926511	-0.0732148			-60.1312	-0.0437921	-0.21394	-0.166748	-0.170148	-0.122955
-59.9938	-0.132893	-0.272808	-0.215863	-0.139915	-0.0829697			-59.9938	-0.0369429	-0.0900213	-0.0672214	-0.0530784	-0.0302785			-59.9938	-0.0498727	-0.145139	-0.124281	-0.0952668	-0.0744082			-59.9938	-0.0478667	-0.221607	-0.156397	-0.173741	-0.108531
-59.8563	-0.126245	-0.264646	-0.223559	-0.138401	-0.0973135			-59.8563	-0.0304397	-0.0822214	-0.0742979	-0.0517816	-0.0438582			-59.8563	-0.0584556	-0.151462	-0.113635	-0.0930063	-0.0551795			-59.8563	-0.0551308	-0.217049	-0.158624	-0.161918	-0.103493
-59.7188	-0.117875	-0.269755	-0.229345	-0.15188	-0.11147			-59.7188	-0.0202402	-0.075364	-0.0834171	-0.0551238	-0.0631769			-59.7188	-0.0558589	-0.145453	-0.109872	-0.0895943	-0.0540134			-59.7188	-0.0502865	-0.20709	-0.16791	-0.156804	-0.117623
-59.5812	-0.123573	-0.275593	-0.220163	-0.152021	-0.0965901			-59.5812	-0.0266239	-0.0808107	-0.0758745	-0.0541868	-0.0492506			-59.5812	-0.0461096	-0.136892	-0.119037	-0.0907819	-0.0729276			-59.5812	-0.041907	-0.208647	-0.163398	-0.16674	-0.121491
-59.4437	-0.131701	-0.267722	-0.212876	-0.136021	-0.0811752			-59.4437	-0.0365309	-0.0854097	-0.0657992	-0.0488788	-0.0292683			-59.4437	-0.0475116	-0.141077	-0.121362	-0.0935657	-0.0738508			-59.4437	-0.0463398	-0.215815	-0.152625	-0.169475	-0.106285
-59.3063	-0.12486	-0.259468	-0.220493	-0.134608	-0.0956333			-59.3063	-0.0293806	-0.0770712	-0.0727156	-0.0476906	-0.043335			-59.3063	-0.0557759	-0.14733	-0.110802	-0.091554	-0.0550266			-59.3063	-0.0532655	-0.210946	-0.154582	-0.15768	-0.101316
-59.1688	-0.116033	-0.264849	-0.226169	-0.148815	-0.110136			-59.1688	-0.0191668	-0.0702132	-0.0816497	-0.0510464	-0.0624828			-59.1688	-0.0538209	-0.140881	-0.10682	-0.0870601	-0.0529991			-59.1688	-0.0479692	-0.200764	-0.163474	-0.152795	-0.115504
-59.0312	-0.121755	-0.27054	-0.216692	-0.148785	-0.0949362			-59.0312	-0.0261037	-0.0766357	-0.0734828	-0.0505321	-0.0473791			-59.0312	-0.0444313	-0.132677	-0.115658	-0.0882457	-0.0712269			-59.0312	-0.0400562	-0.202648	-0.159427	-0.162592	-0.11937
-58.8937	-0.129279	-0.262625	-0.20928	-0.133346	-0.0800015			-58.8937	-0.0355278	-0.0815633	-0.0636338	-0.0460355	-0.028106			-58.8937	-0.0457252	-0.136987	-0.117637	-0.0912622	-0.0719114			-58.8937	-0.0443256	-0.20996	-0.149039	-0.165634	-0.104713
-58.7562	-0.122614	-0.253701	-0.216576	-0.131087	-0.0939628			-58.7562	-0.0281557	-0.0740998	-0.070333	-0.0459441	-0.0421773			-58.7562	-0.0548264	-0.14351	-0.106807	-0.0886835	-0.0519808			-58.7562	-0.0513923	-0.205052	-0.151406	-0.15366	-0.100014
-58.6188	-0.113972	-0.258923	-0.222488	-0.144951	-0.108516			-58.6188	-0.0180679	-0.0676428	-0.0794204	-0.0495748	-0.0613524			-58.6188	-0.0527784	-0.136661	-0.103135	-0.0838828	-0.0503566			-58.6188	-0.0463075	-0.194671	-0.159569	-0.148364	-0.113262
-58.4813	-0.119466	-0.264647	-0.213156	-0.14518	-0.0936892			-58.4813	-0.0252156	-0.0739551	-0.0713178	-0.0487395	-0.0461021			-58.4813	-0.0430682	-0.128327	-0.11157	-0.0852591	-0.0685017			-58.4813	-0.0384548	-0.196376	-0.155596	-0.157921	-0.117141
-58.3438	-0.126837	-0.256728	-0.205523	-0.129891	-0.0786861			-58.3438	-0.0347591	-0.0786637	-0.0610019	-0.0439046	-0.0262428			-58.3438	-0.0449067	-0.132838	-0.113675	-0.0879315	-0.0687682			-58.3438	-0.0427622	-0.203383	-0.145219	-0.160621	-0.102457
-58.2062	-0.119904	-0.248373	-0.213068	-0.128468	-0.0931635			-58.2062	-0.0280544	-0.0703029	-0.0674726	-0.0422485	-0.0394182			-58.2062	-0.0540934	-0.13907	-0.103412	-0.0849767	-0.0493183			-58.2062	-0.0499551	-0.198693	-0.147208	-0.148738	-0.0972529
-58.0687	-0.111595	-0.253225	-0.218238	-0.14163	-0.106643			-58.0687	-0.018131	-0.0631765	-0.0763905	-0.0450455	-0.0582595			-58.0687	-0.0518525	-0.133137	-0.0995379	-0.0812841	-0.0476854			-58.0687	-0.0445998	-0.188557	-0.15599	-0.143957	-0.11139
-57.9313	-0.117381	-0.258758	-0.208521	-0.141377	-0.0911394			-57.9313	-0.0248338	-0.0687342	-0.0684851	-0.0439005	-0.0436513			-57.9313	-0.0422744	-0.124749	-0.108038	-0.0824743	-0.0657635			-57.9313	-0.0368049	-0.190452	-0.151686	-0.153648	-0.114881
-57.7938	-0.124639	-0.250749	-0.201474	-0.12611	-0.0768348			-57.7938	-0.0343014	-0.0734731	-0.0584104	-0.0391717	-0.0241091			-57.7938	-0.0441237	-0.129094	-0.109764	-0.0849705	-0.0656399			-57.7938	-0.0412353	-0.198099	-0.140918	-0.156864	-0.0996828
-57.6562	-0.117614	-0.242527	-0.209179	-0.124913	-0.0915649			-57.6562	-0.0280138	-0.0654797	-0.0657497	-0.0374659	-0.0377359			-57.6562	-0.0528046	-0.135327	-0.0995353	-0.0825227	-0.0467307			-57.6562	-0.0487866	-0.193519	-0.143025	-0.144733	-0.0942381
-57.5187	-0.109094	-0.247588	-0.214413	-0.138494	-0.105319			-57.5187	-0.0181658	-0.0583814	-0.0748352	-0.0402156	-0.0566694			-57.5187	-0.050881	-0.129324	-0.0962191	-0.0784431	-0.0453382			-57.5187	-0.0439904	-0.182926	-0.151549	-0.138936	-0.107558
-57.3812	-0.115001	-0.253317	-0.20476	-0.138315	-0.0897589			-57.3812	-0.0254027	-0.0643319	-0.0667955	-0.0389293	-0.0413928			-57.3812	-0.0417482	-0.121221	-0.104921	-0.0794723	-0.0631732			-57.3812	-0.0357282	-0.184391	-0.147265	-0.148663	-0.111537
-57.2438	-0.122474	-0.244853	-0.197282	-0.122379	-0.0748077			-57.2438	-0.0356566	-0.0683335	-0.056644	-0.0326768	-0.0209874			-57.2438	-0.0436099	-0.12561	-0.106712	-0.0819998	-0.0631018			-57.2438	-0.0400571	-0.192172	-0.136807	-0.152115	-0.0967496
-57.1063	-0.115634	-0.236253	-0.204899	-0.120619	-0.0892645			-57.1063	-0.0289503	-0.0605474	-0.0634395	-0.0315971	-0.0344892			-57.1063	-0.0524616	-0.132187	-0.0965051	-0.0797252	-0.0440435			-57.1063	-0.0472664	-0.187867	-0.138824	-0.140601	-0.0915573
-56.9688	-0.106913	-0.241476	-0.210678	-0.134563	-0.103765			-56.9688	-0.0191044	-0.0537788	-0.0718955	-0.0346744	-0.0527911			-56.9688	-0.0498018	-0.125749	-0.0933862	-0.0759469	-0.0435843			-56.9688	-0.0429077	-0.177097	-0.147227	-0.134189	-0.104319
-56.8312	-0.113104	-0.247217	-0.20114	-0.134113	-0.0880364			-56.8312	-0.0261468	-0.0594282	-0.0637396	-0.0332814	-0.0375928			-56.8312	-0.0402315	-0.117839	-0.101957	-0.0776073	-0.0617252			-56.8312	-0.0351894	-0.178297	-0.14306	-0.143108	-0.107871
-56.6937	-0.120524	-0.238997	-0.193325	-0.118473	-0.0728013			-56.6937	-0.0364665	-0.0640997	-0.0533511	-0.0276332	-0.0168846			-56.6937	-0.0420899	-0.122551	-0.104147	-0.0804608	-0.0620573			-56.6937	-0.0394799	-0.186069	-0.132805	-0.146589	-0.0933251
-56.5563	-0.113267	-0.230497	-0.200861	-0.117229	-0.0875941			-56.5563	-0.0300209	-0.0563947	-0.0596952	-0.0263738	-0.0296744			-56.5563	-0.0514167	-0.129135	-0.094103	-0.0777185	-0.0426863			-56.5563	-0.0469096	-0.181766	-0.134968	-0.134856	-0.0880583
-56.4188	-0.104901	-0.235386	-0.206032	-0.130485	-0.101131			-56.4188	-0.0200536	-0.0495983	-0.0681932	-0.0295447	-0.0481396			-56.4188	-0.0496156	-0.122689	-0.0907904	-0.0730733	-0.0411748			-56.4188	-0.04206	-0.171104	-0.143839	-0.129044	-0.101779
-56.2812	-0.111042	-0.241123	-0.196306	-0.130081	-0.0852645			-56.2812	-0.0267975	-0.0556596	-0.0600489	-0.028862	-0.0332514			-56.2812	-0.0399398	-0.114589	-0.0995663	-0.0746488	-0.0596265			-56.2812	-0.0343845	-0.172379	-0.139731	-0.137994	-0.105347
-56.1437	-0.118212	-0.233139	-0.189057	-0.114926	-0.0708443			-56.1437	-0.0368356	-0.0604193	-0.0500913	-0.0235837	-0.0132556			-56.1437	-0.0420717	-0.119179	-0.101638	-0.0771075	-0.0595666			-56.1437	-0.0387167	-0.179974	-0.129093	-0.141257	-0.090376
-56.0062	-0.111574	-0.225027	-0.196468	-0.113454	-0.0848948			-56.0062	-0.0301685	-0.0522772	-0.0567526	-0.0221087	-0.0265842			-56.0062	-0.0514681	-0.125802	-0.0913387	-0.0743338	-0.0398706			-56.0062	-0.0460775	-0.175662	-0.131325	-0.129585	-0.0852475
-55.8688	-0.103618	-0.230059	-0.201787	-0.126441	-0.0981682			-55.8688	-0.0203071	-0.0452149	-0.0654586	-0.0249078	-0.0451515			-55.8688	-0.0496637	-0.119275	-0.0883728	-0.0696109	-0.0387091			-55.8688	-0.0412266	-0.165001	-0.140218	-0.123775	-0.0989914
-55.7313	-0.109845	-0.235185	-0.192115	-0.12534	-0.0822705			-55.7313	-0.0272245	-0.0512262	-0.0574142	-0.0240016	-0.0301897			-55.7313	-0.0403253	-0.111486	-0.097924	-0.0711611	-0.0575987			-55.7313	-0.0335646	-0.166268	-0.135771	-0.132704	-0.102206
-55.5938	-0.117394	-0.227037	-0.184681	-0.109643	-0.0672873			-55.5938	-0.0370375	-0.0559941	-0.047356	-0.0189566	-0.0103185			-55.5938	-0.0427589	-0.116017	-0.100054	-0.073258	-0.0572949			-55.5938	-0.0379611	-0.173522	-0.125068	-0.135561	-0.087107
-55.4562	-0.110446	-0.218913	-0.192205	-0.108467	-0.0817586			-55.4562	-0.0302578	-0.0483403	-0.0545396	-0.0180825	-0.0242818			-55.4562	-0.0518396	-0.122521	-0.0893358	-0.0706816	-0.0374961			-55.4562	-0.0450108	-0.16873	-0.127082	-0.123719	-0.0820712
-55.3187	-0.102105	-0.223888	-0.198076	-0.121783	-0.0959717			-55.3187	-0.0205116	-0.0415753	-0.0634777	-0.0210637	-0.042966			-55.3187	-0.0497426	-0.115385	-0.0858575	-0.0656423	-0.0361149			-55.3187	-0.040288	-0.157836	-0.135704	-0.117549	-0.095416
-55.1813	-0.108081	-0.229179	-0.188497	-0.121098	-0.0804162			-55.1813	-0.0272381	-0.0474276	-0.0551371	-0.0201895	-0.027899			-55.1813	-0.0409115	-0.106862	-0.0951726	-0.0659507	-0.0542611			-55.1813	-0.032366	-0.159171	-0.131687	-0.126805	-0.0993206
-55.0438	-0.116033	-0.221156	-0.181058	-0.105123	-0.0650252			-55.0438	-0.0370374	-0.0524354	-0.0453881	-0.015398	-0.00835061			-55.0438	-0.043257	-0.111732	-0.0977697	-0.0684749	-0.0545126			-55.0438	-0.0365652	-0.166607	-0.121352	-0.130042	-0.0847869
-54.9062	-0.10912	-0.212875	-0.188655	-0.103754	-0.0795342			-54.9062	-0.0302255	-0.0444297	-0.052025	-0.0142042	-0.0217995			-54.9062	-0.051941	-0.118038	-0.0879045	-0.0660967	-0.0359634			-54.9062	-0.0439064	-0.16269	-0.123335	-0.118784	-0.0794287
-54.7687	-0.100692	-0.217785	-0.193762	-0.117093	-0.0930698			-54.7687	-0.0202857	-0.0378695	-0.0611757	-0.0175839	-0.04089			-54.7687	-0.0497506	-0.111907	-0.0844138	-0.0621559	-0.0346632			-54.7687	-0.0390807	-0.151949	-0.131922	-0.112868	-0.0928413
-54.6312	-0.107272	-0.223046	-0.184	-0.115774	-0.0767284			-54.6312	-0.0271913	-0.0439592	-0.0532268	-0.0167679	-0.0260355			-54.6312	-0.0408948	-0.103384	-0.0930361	-0.0624894	-0.0521413			-54.6312	-0.0313719	-0.153154	-0.127692	-0.121783	-0.0963198
-54.4938	-0.11479	-0.214649	-0.177282	-0.0998593	-0.0624924			-54.4938	-0.0370043	-0.0490548	-0.0427433	-0.0120505	-0.00573896			-54.4938	-0.0433674	-0.108159	-0.0952244	-0.0647912	-0.051857			-54.4938	-0.0353172	-0.15991	-0.116466	-0.124593	-0.0811486
-54.3563	-0.107774	-0.206515	-0.184966	-0.098741	-0.077192			-54.3563	-0.0299132	-0.0414436	-0.0495677	-0.0115304	-0.0196545			-54.3563	-0.052126	-0.114208	-0.0849813	-0.0620822	-0.0328553			-54.3563	-0.0426604	-0.15482	-0.11789	-0.11216	-0.0752296
-54.2188	-0.0996721	-0.211092	-0.189839	-0.11142	-0.0901665			-54.2188	-0.0200297	-0.0351553	-0.0584096	-0.0151256	-0.03838			-54.2188	-0.0497136	-0.108127	-0.0817103	-0.0584139	-0.0319967			-54.2188	-0.0382871	-0.144177	-0.125981	-0.10589	-0.0876939
-54.0812	-0.105632	-0.216702	-0.180324	-0.11107	-0.0746917			-54.0812	-0.0270078	-0.041308	-0.0508296	-0.0143002	-0.0238218			-54.0812	-0.0403138	-0.0999469	-0.0907325	-0.0596331	-0.0504187			-54.0812	-0.0306106	-0.145092	-0.122043	-0.114481	-0.0914326
-53.9437	-0.112577	-0.208494	-0.172951	-0.0959177	-0.0603748			-53.9437	-0.0366679	-0.0466251	-0.0407514	-0.00995714	-0.00408347			-53.9437	-0.0428412	-0.104491	-0.0925722	-0.0616494	-0.049731			-53.9437	-0.0348726	-0.151959	-0.111086	-0.117087	-0.0762136
-53.8063	-0.105427	-0.200185	-0.18041	-0.0947584	-0.0749835			-53.8063	-0.0294178	-0.0387817	-0.0475087	-0.00936385	-0.0180908			-53.8063	-0.0516193	-0.110999	-0.08214	-0.0593793	-0.0305207			-53.8063	-0.042152	-0.147219	-0.113324	-0.105067	-0.0711718
-53.6688	-0.0972327	-0.204956	-0.186467	-0.107724	-0.0892339			-53.6688	-0.0192706	-0.0323557	-0.056534	-0.0130851	-0.0372633			-53.6688	-0.0489414	-0.105187	-0.0793004	-0.0562454	-0.030359			-53.6688	-0.0376705	-0.13617	-0.12234	-0.0984994	-0.0846698
-53.5312	-0.103394	-0.210596	-0.176631	-0.107203	-0.0732377			-53.5312	-0.0259675	-0.0384674	-0.048695	-0.0124999	-0.0227275			-53.5312	-0.0399607	-0.0972663	-0.0887164	-0.0573056	-0.0487557			-53.5312	-0.029834	-0.136788	-0.117959	-0.106954	-0.0881248
-53.3937	-0.110444	-0.20224	-0.169117	-0.0917955	-0.0586726			-53.3937	-0.0358026	-0.0437841	-0.0388354	-0.00798154	-0.00303286			-53.3937	-0.042574	-0.102475	-0.0907497	-0.0599005	-0.0481757			-53.3937	-0.0341904	-0.144018	-0.107139	-0.109827	-0.0729488
-53.2562	-0.103371	-0.193532	-0.176661	-0.0901609	-0.0732903			-53.2562	-0.0291118	-0.0364309	-0.0458681	-0.00731912	-0.0167563			-53.2562	-0.0513611	-0.108463	-0.0805327	-0.057102	-0.0291716			-53.2562	-0.0418146	-0.139355	-0.108941	-0.0975405	-0.0671261
-53.1188	-0.0956513	-0.198011	-0.181406	-0.10236	-0.0857548			-53.1188	-0.0190624	-0.0299007	-0.0550724	-0.0108383	-0.03601			-53.1188	-0.0488923	-0.102612	-0.0775787	-0.0537198	-0.0286865			-53.1188	-0.038	-0.128479	-0.117142	-0.0904786	-0.0791416
-52.9813	-0.102076	-0.202942	-0.171547	-0.100866	-0.0694708			-52.9813	-0.0258947	-0.035992	-0.0471244	-0.0100973	-0.0212298			-52.9813	-0.0396665	-0.0951142	-0.0865623	-0.0554478	-0.0468958			-52.9813	-0.0300306	-0.129338	-0.112666	-0.0993075	-0.0826357
-52.8438	-0.109645	-0.194039	-0.164888	-0.0843937	-0.055243			-52.8438	-0.0360039	-0.0411994	-0.0367797	-0.00519558	-0.000775866			-52.8438	-0.0417269	-0.0998678	-0.0884716	-0.0581409	-0.0467447			-52.8438	-0.0345086	-0.136784	-0.101353	-0.102275	-0.0668444
-52.7062	-0.1025	-0.185407	-0.172751	-0.0829069	-0.0702512			-52.7062	-0.0290333	-0.0337885	-0.0443016	-0.00475518	-0.0152683			-52.7062	-0.0508626	-0.106333	-0.0783669	-0.0554704	-0.0275043			-52.7062	-0.042608	-0.132382	-0.103073	-0.0897743	-0.0604651
-52.5687	-0.0945069	-0.189959	-0.177614	-0.0954519	-0.0831068			-52.5687	-0.0183876	-0.0265892	-0.053482	-0.0082016	-0.0350943			-52.5687	-0.047969	-0.0999471	-0.0756384	-0.0519781	-0.0276694			-52.5687	-0.0384806	-0.121559	-0.111267	-0.0830785	-0.0727865
-52.4313	-0.101587	-0.195373	-0.167665	-0.0937865	-0.0660782			-52.4313	-0.0256453	-0.0324493	-0.0457563	-0.00680399	-0.020111			-52.4313	-0.039209	-0.0920849	-0.085496	-0.0528759	-0.0462871			-52.4313	-0.030402	-0.12262	-0.106809	-0.0922182	-0.0764066
-52.2938	-0.109206	-0.187118	-0.160073	-0.0779124	-0.0508667			-52.2938	-0.0356201	-0.0374845	-0.036339	-0.0018644	-0.000718847			-52.2938	-0.0414208	-0.096816	-0.0875215	-0.0553952	-0.0461008			-52.2938	-0.034847	-0.130235	-0.0958177	-0.0953878	-0.0609706
-52.1562	-0.102282	-0.178508	-0.1675	-0.0762269	-0.065218			-52.1562	-0.0284218	-0.0296269	-0.0430552	-0.00120515	-0.0146335			-52.1562	-0.0501444	-0.103238	-0.0774402	-0.0530935	-0.0272958			-52.1562	-0.0429673	-0.125772	-0.0979159	-0.0828051	-0.0549485
-52.0187	-0.0943212	-0.183183	-0.172045	-0.0888621	-0.0777239			-52.0187	-0.0185765	-0.0231927	-0.0520291	-0.00461626	-0.0334526			-52.0187	-0.0470062	-0.0968742	-0.0748386	-0.0498679	-0.0278324			-52.0187	-0.0382171	-0.115231	-0.106279	-0.0770139	-0.068062
-51.8812	-0.101579	-0.188489	-0.161684	-0.0869108	-0.0601053			-51.8812	-0.025574	-0.0291177	-0.0440729	-0.00354376	-0.0184989			-51.8812	-0.0376357	-0.0888581	-0.0838703	-0.0512224	-0.0462345			-51.8812	-0.0300119	-0.11624	-0.102071	-0.0862283	-0.0720589
-51.7438	-0.109201	-0.180385	-0.154254	-0.0711834	-0.0450524			-51.7438	-0.0354374	-0.034134	-0.0337403	0.00130339	0.00169712			-51.7438	-0.0401085	-0.093687	-0.0863222	-0.0535785	-0.0462138			-51.7438	-0.0344427	-0.123303	-0.0913643	-0.0888604	-0.0569216
-51.6063	-0.10212	-0.171527	-0.161694	-0.0694068	-0.0595742			-51.6063	-0.0281689	-0.0263265	-0.0413212	0.00184233	-0.0131524			-51.6063	-0.0482805	-0.100046	-0.0761924	-0.0517659	-0.0279119			-51.6063	-0.042108	-0.119014	-0.0926786	-0.076906	-0.0505706
-51.4688	-0.0941633	-0.176466	-0.166442	-0.0823025	-0.0722787			-51.4688	-0.0181055	-0.0198918	-0.049976	-0.00178629	-0.0318705			-51.4688	-0.0452839	-0.0937222	-0.0734886	-0.0484383	-0.0282047			-51.4688	-0.0378076	-0.108035	-0.10102	-0.0702276	-0.063212
-51.3312	-0.101174	-0.181416	-0.156585	-0.0802423	-0.0554106			-51.3312	-0.0250571	-0.0258568	-0.0419516	-0.00079973	-0.0168945			-51.3312	-0.0361107	-0.08574	-0.0829764	-0.0496293	-0.0468657			-51.3312	-0.0296893	-0.108201	-0.0965978	-0.0785119	-0.0669084
-51.1937	-0.108454	-0.173203	-0.148942	-0.0647495	-0.0404881			-51.1937	-0.0342703	-0.0310607	-0.0323865	0.00320955	0.00188377			-51.1937	-0.038004	-0.0902388	-0.0847619	-0.0522348	-0.046758			-51.1937	-0.034365	-0.116016	-0.0857781	-0.0816509	-0.0514131
-51.0563	-0.100992	-0.164981	-0.156175	-0.0639888	-0.0551828			-51.0563	-0.0274171	-0.0230899	-0.0395867	0.00432721	-0.0121696			-51.0563	-0.0466594	-0.0960413	-0.0748411	-0.0493819	-0.0281817			-51.0563	-0.0418571	-0.111649	-0.0876254	-0.0697924	-0.0457684
-50.9188	-0.0937646	-0.169958	-0.16153	-0.0761936	-0.067765			-50.9188	-0.0179266	-0.0167267	-0.0486809	0.00119992	-0.0307542			-50.9188	-0.0433998	-0.09016	-0.0719913	-0.0467601	-0.0285915			-50.9188	-0.0375596	-0.100534	-0.0962365	-0.0629748	-0.058677
-50.7812	-0.100531	-0.175079	-0.151821	-0.074548	-0.0512897			-50.7812	-0.0250882	-0.0225981	-0.0404822	0.0024901	-0.015394			-50.7812	-0.0340206	-0.0821662	-0.0809703	-0.0481456	-0.0469498			-50.7812	-0.0295166	-0.101438	-0.0920185	-0.0719218	-0.0625019
-50.6437	-0.107573	-0.166769	-0.144328	-0.0591959	-0.0367549			-50.6437	-0.0346015	-0.0274664	-0.0304538	0.00713513	0.00414778			-50.6437	-0.0368075	-0.0866121	-0.0829084	-0.0498046	-0.0461009			-50.6437	-0.0335398	-0.109451	-0.0816106	-0.0759113	-0.0480708
-50.5062	-0.100669	-0.158042	-0.151977	-0.0573733	-0.0513083			-50.5062	-0.0280935	-0.0196845	-0.0373377	0.00840894	-0.00924428			-50.5062	-0.0448598	-0.092686	-0.0727027	-0.0478262	-0.0278429			-50.5062	-0.0408721	-0.105666	-0.0832622	-0.0647939	-0.0423901
-50.3688	-0.0937107	-0.162858	-0.156725	-0.0691477	-0.0630144			-50.3688	-0.0181007	-0.012594	-0.0462133	0.00550673	-0.0281126			-50.3688	-0.041972	-0.0860339	-0.0699911	-0.0440619	-0.0280191			-50.3688	-0.0368694	-0.0946067	-0.0918755	-0.0577372	-0.0550061
-50.2313	-0.100308	-0.168249	-0.146631	-0.0679419	-0.0463239			-50.2313	-0.0248955	-0.0183706	-0.0381772	0.00652488	-0.0132817			-50.2313	-0.0329088	-0.0781804	-0.0797579	-0.0452716	-0.0468491			-50.2313	-0.029177	-0.0956672	-0.0877855	-0.0664902	-0.0586086
-50.0938	-0.107302	-0.160124	-0.139553	-0.0528219	-0.0322502			-50.0938	-0.0341124	-0.0229574	-0.027629	0.011155	0.00648345			-50.0938	-0.035456	-0.0830974	-0.0813412	-0.0476414	-0.0458852			-50.0938	-0.0329902	-0.103998	-0.0771016	-0.0710076	-0.0441115
-49.9562	-0.0997788	-0.151741	-0.147017	-0.0519618	-0.047238			-49.9562	-0.0267462	-0.0154293	-0.0348284	0.0113169	-0.00808221			-49.9562	-0.043595	-0.0893663	-0.0712029	-0.0457714	-0.0276079			-49.9562	-0.0405148	-0.100093	-0.0793283	-0.0595783	-0.0388135
-49.8187	-0.0921376	-0.156752	-0.152367	-0.0646142	-0.0602291			-49.8187	-0.0167156	-0.00798074	-0.0436759	0.00873489	-0.0269603			-49.8187	-0.040286	-0.0824341	-0.0684483	-0.0421482	-0.0281623			-49.8187	-0.0359185	-0.089664	-0.088097	-0.0537455	-0.0521785
-49.6813	-0.0990192	-0.162014	-0.142528	-0.0629952	-0.0435087			-49.6813	-0.0236806	-0.013515	-0.035846	0.0101657	-0.0121654			-49.6813	-0.031051	-0.0744014	-0.0773236	-0.0433504	-0.0462725			-49.6813	-0.0282563	-0.0907265	-0.0843267	-0.0624703	-0.0560704
-49.5438	-0.106152	-0.153616	-0.135375	-0.047464	-0.0292226			-49.5438	-0.0326421	-0.0184966	-0.0262158	0.0141455	0.00642627			-49.5438	-0.0333757	-0.0788155	-0.0790793	-0.0454398	-0.0457036			-49.5438	-0.0321821	-0.0983142	-0.0736376	-0.0661321	-0.0414555
-49.4062	-0.0980887	-0.145454	-0.143307	-0.047365	-0.0452187			-49.4062	-0.025122	-0.0102054	-0.0330835	0.0149166	-0.00796146			-49.4062	-0.0417882	-0.0849608	-0.0688343	-0.0431727	-0.0270462			-49.4062	-0.0399061	-0.094613	-0.0753082	-0.0547069	-0.0354021
-49.2687	-0.0906367	-0.150465	-0.148255	-0.0598278	-0.0576181			-49.2687	-0.0149761	-0.00293925	-0.0418144	0.0120369	-0.0268383			-49.2687	-0.039021	-0.0785707	-0.0661307	-0.0395496	-0.0271097			-49.2687	-0.0352621	-0.0841828	-0.0843282	-0.0489207	-0.0490661
-49.1312	-0.0974454	-0.156057	-0.138255	-0.0586119	-0.0408092			-49.1312	-0.0214402	-0.00862775	-0.0337181	0.0128125	-0.0122779			-49.1312	-0.0299919	-0.0706153	-0.075316	-0.0406234	-0.0453241			-49.1312	-0.0273867	-0.0849727	-0.0805676	-0.0575861	-0.0531809
-48.9938	-0.10461	-0.14841	-0.13109	-0.0437997	-0.0264797			-48.9938	-0.0309315	-0.0129237	-0.0238039	0.0180077	0.00712756			-48.9938	-0.032611	-0.0749141	-0.0768285	-0.0423031	-0.0442176			-48.9938	-0.0317024	-0.0923176	-0.070153	-0.0606152	-0.0384505
-48.8563	-0.0972668	-0.140541	-0.13914	-0.0432739	-0.0418729			-48.8563	-0.0238294	-0.00555011	-0.0308247	0.0182793	-0.0069953			-48.8563	-0.0407082	-0.0811738	-0.066441	-0.0404656	-0.0257329			-48.8563	-0.0394021	-0.0882495	-0.0720286	-0.0488473	-0.0326264
-48.7188	-0.0900688	-0.145906	-0.144308	-0.0558373	-0.0542389			-48.7188	-0.0138254	-5.84481e-07	-0.0397437	0.0138248	-0.0259183			-48.7188	-0.0377241	-0.075034	-0.06378	-0.0373098	-0.0260558			-48.7188	-0.0350795	-0.0776192	-0.0812041	-0.0425398	-0.0461246
-48.5812	-0.0967052	-0.15093	-0.133997	-0.0542243	-0.0372918			-48.5812	-0.0205689	-0.00434991	-0.0314138	0.016219	-0.0108449			-48.5812	-0.0288655	-0.066931	-0.072811	-0.0380655	-0.0439456			-48.5812	-0.0270237	-0.0783063	-0.0777847	-0.0512825	-0.050761
-48.4437	-0.103709	-0.142915	-0.127154	-0.0392056	-0.023445			-48.4437	-0.0293719	-0.00817444	-0.0212997	0.0211975	0.00807223			-48.4437	-0.0315457	-0.0715829	-0.0742627	-0.0400372	-0.042717			-48.4437	-0.0312619	-0.086008	-0.0674064	-0.0547461	-0.0361445
-48.3063	-0.0957663	-0.134919	-0.134836	-0.0391528	-0.0390695			-48.3063	-0.0220707	-0.00217622	-0.0281821	0.0198945	-0.00611138			-48.3063	-0.0403056	-0.0778899	-0.0641157	-0.0375843	-0.0238101			-48.3063	-0.0390971	-0.0819928	-0.068999	-0.0428958	-0.029902
-48.1688	-0.0880218	-0.140323	-0.140303	-0.052301	-0.0522809			-48.1688	-0.0122469	0.00416297	-0.0368931	0.0164099	-0.0246462			-48.1688	-0.0374858	-0.0716384	-0.0616732	-0.0341526	-0.0241874			-48.1688	-0.0347512	-0.071012	-0.0781633	-0.0362608	-0.0434121
-48.0312	-0.09536	-0.145564	-0.130617	-0.0502036	-0.035257			-48.0312	-0.0196031	3.05018e-05	-0.0283652	0.0196336	-0.00876205			-48.0312	-0.0284753	-0.0634753	-0.0709711	-0.035	-0.0424959			-48.0312	-0.0267277	-0.0713013	-0.0750544	-0.0445735	-0.0483267
-47.8937	-0.102201	-0.137719	-0.123722	-0.0355186	-0.0215212			-47.8937	-0.0290743	-0.00389252	-0.0182481	0.0251818	0.0108262			-47.8937	-0.0313628	-0.0681119	-0.0723641	-0.0367492	-0.0410013			-47.8937	-0.0311467	-0.0790111	-0.064627	-0.0478644	-0.0334803
-47.7562	-0.0950141	-0.129288	-0.131758	-0.0342739	-0.036744			-47.7562	-0.0216056	0.00269466	-0.0251305	0.0243003	-0.00352489			-47.7562	-0.0402327	-0.0744214	-0.062083	-0.0341887	-0.0218503			-47.7562	-0.0384	-0.075339	-0.0659583	-0.036939	-0.0275583
-47.6188	-0.0876158	-0.134274	-0.137251	-0.0466584	-0.0496353			-47.6188	-0.0117312	0.00852674	-0.0338416	0.020258	-0.0221103			-47.6188	-0.0366046	-0.0678994	-0.0598266	-0.0312948	-0.023222			-47.6188	-0.0342169	-0.0643066	-0.0752652	-0.0300897	-0.0410482
-47.4813	-0.094437	-0.139348	-0.127565	-0.0449106	-0.0331284			-47.4813	-0.0184824	0.00406543	-0.0253137	0.0225478	-0.00683129			-47.4813	-0.0273338	-0.0597473	-0.0694154	-0.0324135	-0.0420817			-47.4813	-0.0263643	-0.0651418	-0.0719539	-0.0387775	-0.0455897
-47.3438	-0.101486	-0.131029	-0.12067	-0.0295424	-0.0191841			-47.3438	-0.028122	-0.000119758	-0.0152432	0.0280023	0.0128788			-47.3438	-0.0304564	-0.064356	-0.0706912	-0.0338996	-0.0402348			-47.3438	-0.0302762	-0.0729079	-0.0614674	-0.0426317	-0.0311912
-47.2062	-0.0937481	-0.12272	-0.128706	-0.0289721	-0.0349584			-47.2062	-0.0208561	0.00628214	-0.0223049	0.0271383	-0.00144878			-47.2062	-0.039066	-0.0702443	-0.06034	-0.0311783	-0.021274			-47.2062	-0.038059	-0.0692345	-0.0628683	-0.0311755	-0.0248093
-47.0687	-0.0863473	-0.128111	-0.1342	-0.041764	-0.0478522			-47.0687	-0.0110204	0.0130001	-0.0308223	0.0240205	-0.0198018			-47.0687	-0.0360038	-0.062861	-0.0576571	-0.0268573	-0.0216533			-47.0687	-0.0338865	-0.0580794	-0.0718231	-0.0241928	-0.0379366
-46.9313	-0.0935233	-0.133082	-0.124514	-0.0395589	-0.0309904			-46.9313	-0.0180873	0.00756316	-0.0222622	0.0256504	-0.00417488			-46.9313	-0.0268645	-0.0546406	-0.0670634	-0.0277761	-0.0401989			-46.9313	-0.0247068	-0.0586266	-0.0685184	-0.0339198	-0.0438116
-46.7938	-0.100657	-0.124724	-0.117614	-0.0240671	-0.0169569			-46.7938	-0.0276598	0.00258487	-0.0121921	0.0302447	0.0154677			-46.7938	-0.0299564	-0.0593729	-0.0688637	-0.0294165	-0.0389074			-46.7938	-0.028389	-0.0660175	-0.0580328	-0.0376285	-0.0296438
-46.6562	-0.0922719	-0.116309	-0.125493	-0.0240374	-0.0332214			-46.6562	-0.0205311	0.0101532	-0.019366	0.0306842	0.00116506			-46.6562	-0.0379116	-0.0653072	-0.0581507	-0.0273956	-0.0202392			-46.6562	-0.0359875	-0.0620073	-0.0597666	-0.0260198	-0.0237791
-46.5187	-0.0849613	-0.121485	-0.131012	-0.0365234	-0.0460504			-46.5187	-0.0106434	0.0166453	-0.0284679	0.0272886	-0.0178245			-46.5187	-0.0345036	-0.0587447	-0.0561087	-0.0242412	-0.0216051			-46.5187	-0.0315064	-0.0511154	-0.0684113	-0.0196089	-0.0369048
-46.3812	-0.0924423	-0.126674	-0.121436	-0.0342319	-0.0289933			-46.3812	-0.0178264	0.0107811	-0.02067	0.0286075	-0.00284362			-46.3812	-0.0257861	-0.0506263	-0.0654933	-0.0248402	-0.0397072			-46.3812	-0.023597	-0.0514087	-0.0649781	-0.0278116	-0.0413811
-46.2438	-0.0989211	-0.118599	-0.114206	-0.0196781	-0.015285			-46.2438	-0.0273317	0.00553418	-0.0104133	0.0328659	0.0169184			-46.2438	-0.0285843	-0.0555852	-0.0663662	-0.0270009	-0.0377819			-46.2438	-0.0278623	-0.0586693	-0.0543216	-0.030807	-0.0264593
-46.1063	-0.0915302	-0.110201	-0.121998	-0.018671	-0.0304682			-46.1063	-0.0200715	0.0135546	-0.017526	0.0336261	0.00254553			-46.1063	-0.0372271	-0.0616666	-0.05522	-0.0244396	-0.017993			-46.1063	-0.0351401	-0.0547336	-0.0560174	-0.0195935	-0.0208773
-45.9688	-0.0843349	-0.115171	-0.126695	-0.0308356	-0.0423598			-45.9688	-0.0101745	0.0202909	-0.0261021	0.0304654	-0.0159276			-45.9688	-0.0335545	-0.0542688	-0.0525287	-0.0207143	-0.0189742			-45.9688	-0.0310276	-0.043612	-0.0644198	-0.0125844	-0.0333921
-45.8312	-0.0911241	-0.120013	-0.116562	-0.0288892	-0.0254382			-45.8312	-0.0177918	0.0146205	-0.0180529	0.0324123	-0.000261122			-45.8312	-0.0246481	-0.0459772	-0.0615407	-0.0213291	-0.0368925			-45.8312	-0.0231941	-0.0433394	-0.0604931	-0.0201453	-0.037299
-45.6937	-0.0977188	-0.111418	-0.109914	-0.0136995	-0.0121948			-45.6937	-0.0271717	0.00960412	-0.00824695	0.0367759	0.0189248			-45.6937	-0.0279999	-0.0505816	-0.0627765	-0.0225817	-0.0347766			-45.6937	-0.0267651	-0.0502174	-0.0496538	-0.0234523	-0.0228887
-45.5563	-0.089231	-0.102806	-0.118185	-0.013575	-0.0289539			-45.5563	-0.0201107	0.0169849	-0.0154775	0.0370957	0.00463323			-45.5563	-0.0364339	-0.0559499	-0.0520337	-0.019516	-0.0155997			-45.5563	-0.0339411	-0.0464719	-0.0513256	-0.0125308	-0.0173844
-45.4188	-0.0818026	-0.107743	-0.123134	-0.02594	-0.0413311			-45.4188	-0.0105891	0.0240687	-0.0246005	0.0346578	-0.0140114			-45.4188	-0.0327166	-0.0492209	-0.0497794	-0.0165043	-0.0170628			-45.4188	-0.0291391	-0.0352146	-0.0599183	-0.00607553	-0.0307792
-45.2812	-0.0891151	-0.113313	-0.11303	-0.0241976	-0.0239149			-45.2812	-0.0180307	0.018266	-0.0161586	0.0362966	0.00187209			-45.2812	-0.0236274	-0.0411057	-0.0593238	-0.0174783	-0.0356964			-45.2812	-0.0210156	-0.0355003	-0.0562584	-0.0144846	-0.0352427
-45.1437	-0.0959102	-0.105194	-0.106361	-0.00928415	-0.0104506			-45.1437	-0.0274245	0.0140722	-0.00608858	0.0414967	0.0213359			-45.1437	-0.0271483	-0.0451945	-0.060391	-0.0180463	-0.0332428			-45.1437	-0.0241797	-0.0429588	-0.0453082	-0.0187791	-0.0211285
-45.0062	-0.0880533	-0.0966658	-0.114145	-0.00861243	-0.0260916			-45.0062	-0.0204093	0.0217587	-0.013198	0.0421679	0.00721126			-45.0062	-0.0354167	-0.050374	-0.0498495	-0.0149574	-0.0144329			-45.0062	-0.0316132	-0.0385342	-0.0468639	-0.006921	-0.0152506
-44.8688	-0.0805975	-0.101117	-0.118983	-0.0205191	-0.038386			-44.8688	-0.0107279	0.0288272	-0.0221461	0.0395551	-0.0114182			-44.8688	-0.0324979	-0.0433797	-0.0474252	-0.0108818	-0.0149273			-44.8688	-0.0273759	-0.0272309	-0.0551544	0.000144996	-0.0277785
-44.7313	-0.0872406	-0.105651	-0.109457	-0.0184109	-0.0222163			-44.7313	-0.0180628	0.0233471	-0.0145455	0.0414099	0.00351736			-44.7313	-0.0236466	-0.0352147	-0.0565232	-0.0115681	-0.0328766			-44.7313	-0.0187995	-0.0269781	-0.0511516	-0.00817859	-0.032352
-44.5938	-0.093421	-0.0972477	-0.102741	-0.00382672	-0.00932001			-44.5938	-0.0278281	0.0185344	-0.00431337	0.0463626	0.0235148			-44.5938	-0.0272845	-0.0395347	-0.0572718	-0.0122502	-0.0299873			-44.5938	-0.022536	-0.0339913	-0.0402617	-0.0114552	-0.0177256
-44.4562	-0.0855397	-0.0883852	-0.110423	-0.0028455	-0.0248831			-44.4562	-0.0205847	0.0266388	-0.0116493	0.0472234	0.00893532			-44.4562	-0.0355844	-0.0457694	-0.0461602	-0.010185	-0.0105758			-44.4562	-0.0299271	-0.0303828	-0.0412655	-0.000455687	-0.0113383
-44.3187	-0.0780977	-0.0928424	-0.115809	-0.0147448	-0.0377118			-44.3187	-0.0107322	0.033753	-0.0206156	0.0444852	-0.00988336			-44.3187	-0.0327963	-0.0383754	-0.0438082	-0.00557913	-0.011012			-44.3187	-0.0256197	-0.0196255	-0.04987	0.00599427	-0.0242503
-44.1813	-0.084845	-0.0979388	-0.105481	-0.0130938	-0.0206361			-44.1813	-0.0181776	0.0277443	-0.0126493	0.0459219	0.00552839			-44.1813	-0.0242189	-0.0302359	-0.0527321	-0.00601704	-0.0285132			-44.1813	-0.0172747	-0.0201558	-0.0457849	-0.00288109	-0.0285102
-44.0438	-0.0905455	-0.0894724	-0.0979363	0.00107302	-0.00739085			-44.0438	-0.0277712	0.0231925	-0.00310043	0.0509637	0.0246707			-44.0438	-0.0276545	-0.0354011	-0.0536873	-0.0077466	-0.0260328			-44.0438	-0.020449	-0.027785	-0.0344394	-0.00733607	-0.0139904
-43.9062	-0.0823535	-0.0809042	-0.105913	0.00144922	-0.02356			-43.9062	-0.0205246	0.0305364	-0.0101095	0.051061	0.0104151			-43.9062	-0.0362147	-0.0408484	-0.0427471	-0.00463365	-0.00653239			-43.9062	-0.0279883	-0.0240931	-0.035814	0.00389519	-0.00782565
-43.7687	-0.0748865	-0.085737	-0.110677	-0.0108505	-0.0357904			-43.7687	-0.0107319	0.0374485	-0.0186163	0.0481804	-0.00788438			-43.7687	-0.0327997	-0.0337932	-0.0398529	-0.000993498	-0.00705322			-43.7687	-0.0236528	-0.0132696	-0.0441066	0.0103832	-0.0204538
-43.6312	-0.0820538	-0.0902342	-0.100488	-0.0081804	-0.0184344			-43.6312	-0.0181695	0.0316523	-0.0103713	0.0498217	0.00779819			-43.6312	-0.0241741	-0.0259453	-0.0490703	-0.00177122	-0.0248962			-43.6312	-0.0153442	-0.0133026	-0.0398903	0.00204165	-0.0245461
-43.4938	-0.0887014	-0.0813467	-0.093012	0.00735477	-0.00431054			-43.4938	-0.0275861	0.0264395	-0.00111758	0.0540256	0.0264685			-43.4938	-0.0275859	-0.0303785	-0.0500012	-0.00279259	-0.0224153			-43.4938	-0.0192249	-0.0210936	-0.0288673	-0.00186871	-0.00964248
-43.3563	-0.0804584	-0.0724381	-0.100655	0.00802032	-0.0201968			-43.3563	-0.020414	0.0338145	-0.00739716	0.0542285	0.0130168			-43.3563	-0.0355616	-0.0366146	-0.0390654	-0.00105301	-0.00350372			-43.3563	-0.0268636	-0.0178321	-0.030431	0.00903154	-0.00356739
-43.2188	-0.0730972	-0.076866	-0.105384	-0.00376877	-0.0322866			-43.2188	-0.0107144	0.0405459	-0.0156154	0.0512603	-0.00490104			-43.2188	-0.0319867	-0.0292253	-0.0363883	0.00276132	-0.00440161			-43.2188	-0.0229315	-0.00700108	-0.0387279	0.0159304	-0.0157964
-43.0812	-0.08029	-0.0824537	-0.0951975	-0.00216375	-0.0149075			-43.0812	-0.017824	0.0349084	-0.0077367	0.0527324	0.0100873			-43.0812	-0.0233927	-0.021238	-0.0451379	0.00215469	-0.0217451			-43.0812	-0.0145474	-0.00719036	-0.0353417	0.00735709	-0.0207943
-42.9437	-0.086378	-0.0740734	-0.0881065	0.0123046	-0.00172843			-42.9437	-0.0271748	0.0295307	0.000706768	0.0567055	0.0278816			-42.9437	-0.0268721	-0.0262352	-0.0462381	0.000636961	-0.019366			-42.9437	-0.0178373	-0.0136553	-0.0243531	0.00418205	-0.00651578
-42.8063	-0.0781581	-0.0654583	-0.0958352	0.0126998	-0.0176772			-42.8063	-0.0200883	0.0366408	-0.00551134	0.0567291	0.014577			-42.8063	-0.0351058	-0.0320187	-0.0355507	0.00308705	-0.000444911			-42.8063	-0.0255042	-0.00989268	-0.0253701	0.0156115	0.00013409
-42.6688	-0.071006	-0.0700292	-0.100592	0.000976756	-0.0295858			-42.6688	-0.00989365	0.0435652	-0.0132847	0.0534589	-0.00339105			-42.6688	-0.0315081	-0.0252253	-0.0331952	0.00628275	-0.00168718			-42.6688	-0.0213264	-0.000358706	-0.0339464	0.0209677	-0.01262
-42.5312	-0.0780762	-0.0745573	-0.0903337	0.00351895	-0.0122575			-42.5312	-0.0170211	0.0379599	-0.00629189	0.0549811	0.0107293			-42.5312	-0.0230801	-0.0173335	-0.0418815	0.00574662	-0.0188014			-42.5312	-0.0132304	-9.43016e-05	-0.0300281	0.0131361	-0.0167977
-42.3937	-0.0842278	-0.0661562	-0.0828608	0.0180716	0.00136703			-42.3937	-0.0262633	0.0325823	0.00207253	0.0588456	0.0283358			-42.3937	-0.0263839	-0.0218939	-0.043173	0.00449001	-0.0167891			-42.3937	-0.0168054	-0.00492154	-0.0191766	0.0118839	-0.00237114
-42.2562	-0.0760486	-0.0576676	-0.0905275	0.018381	-0.0144789			-42.2562	-0.0190298	0.0396924	-0.00401287	0.0587222	0.0150169			-42.2562	-0.0343961	-0.027699	-0.0324994	0.00669712	0.00189674			-42.2562	-0.0245425	-0.0014625	-0.0205666	0.02308	0.00397584
-42.1188	-0.0690796	-0.0623258	-0.0952576	0.00675374	-0.0261781			-42.1188	-0.00916041	0.0466168	-0.0119496	0.0557772	-0.00278919			-42.1188	-0.030633	-0.0211414	-0.0302059	0.00949152	0.000427073			-42.1188	-0.0202088	0.00742381	-0.0290952	0.0276326	-0.00888645
-41.9813	-0.0766597	-0.067555	-0.0852912	0.00910468	-0.00863158			-41.9813	-0.0162792	0.0410116	-0.00488874	0.0572909	0.0113905			-41.9813	-0.021578	-0.0134966	-0.0389124	0.00808144	-0.0173343			-41.9813	-0.0122638	0.00759484	-0.0256808	0.0198586	-0.013417
-41.8438	-0.0827852	-0.0594205	-0.0780929	0.0233647	0.00469227			-41.8438	-0.0256991	0.0356832	0.00338777	0.0613824	0.0290869			-41.8438	-0.0254081	-0.0179454	-0.0399811	0.00746271	-0.014573			-41.8438	-0.0163583	0.00110031	-0.0148264	0.0174586	0.00153189
-41.7062	-0.0746038	-0.0508926	-0.0857395	0.0237112	-0.0111356			-41.7062	-0.0181162	0.04312	-0.00291604	0.0612362	0.0152002			-41.7062	-0.0334127	-0.0236936	-0.0294431	0.00971912	0.00396964			-41.7062	-0.0239233	0.0036713	-0.0159338	0.0275946	0.00798948
-41.5687	-0.0676821	-0.0555034	-0.0907068	0.0121786	-0.0230247			-41.5687	-0.00824844	0.0501344	-0.0105302	0.0583828	-0.00228172			-41.5687	-0.0296025	-0.0166778	-0.0271569	0.0129247	0.0024456			-41.5687	-0.0199713	0.0141515	-0.0241854	0.0341229	-0.00421403
-41.4313	-0.0749739	-0.0612032	-0.0808926	0.0137707	-0.00591865			-41.4313	-0.0156304	0.0445194	-0.00392097	0.0601498	0.0117094			-41.4313	-0.0206978	-0.00914862	-0.0359983	0.0115492	-0.0153005			-41.4313	-0.0120566	0.0142789	-0.020815	0.0263355	-0.00875834
-41.2938	-0.081467	-0.0528973	-0.0736923	0.0285697	0.00777471			-41.2938	-0.0250815	0.0393088	0.0036969	0.0643903	0.0287784			-41.2938	-0.0240294	-0.0143273	-0.0372017	0.00970216	-0.0131723			-41.2938	-0.0161314	0.00695854	-0.0100217	0.02309	0.0061097
-41.1562	-0.073335	-0.0441317	-0.0813727	0.0292033	-0.00803772			-41.1562	-0.0173096	0.0469364	-0.00247006	0.064246	0.0148395			-41.1562	-0.0321348	-0.0200651	-0.0265759	0.0120697	0.00555882			-41.1562	-0.0238584	0.0108369	-0.0114523	0.0346954	0.0124061
-41.0187	-0.0663309	-0.0491212	-0.0861029	0.0172097	-0.019772			-41.0187	-0.0073645	0.054136	-0.00978484	0.0615005	-0.00242034			-41.0187	-0.0280426	-0.013229	-0.0241029	0.0148136	0.00393976			-41.0187	-0.019971	0.0220755	-0.0203597	0.0420465	-0.000388721
-40.8812	-0.0738335	-0.0540233	-0.0761708	0.0198102	-0.00233725			-40.8812	-0.0140235	0.0486442	-0.00295029	0.0626677	0.0110732			-40.8812	-0.0197569	-0.00525934	-0.0332889	0.0144975	-0.013532			-40.8812	-0.0120566	0.0222236	-0.0169152	0.0342802	-0.00485861
-40.7438	-0.0797943	-0.0458994	-0.0695406	0.0338949	0.0102537			-40.7438	-0.0226767	0.0433725	0.00519857	0.0660492	0.0278753			-40.7438	-0.0233441	-0.0101194	-0.0350365	0.0132247	-0.0116925			-40.7438	-0.016123	0.0150002	-0.00609168	0.0311231	0.0100313
-40.6063	-0.0718613	-0.0374979	-0.0773655	0.0343634	-0.00550419			-40.6063	-0.014846	0.0513691	-0.000947735	0.0662151	0.0138983			-40.6063	-0.0311856	-0.0156649	-0.0243658	0.0155207	0.00681978			-40.6063	-0.0236086	0.0184527	-0.00752756	0.0420612	0.016081
-40.4688	-0.0655037	-0.0425043	-0.0823281	0.0229994	-0.0168244			-40.4688	-0.00512383	0.0586812	-0.00825295	0.063805	-0.00312913			-40.4688	-0.0274239	-0.00923223	-0.0221686	0.0181916	0.0052553			-40.4688	-0.0196385	0.0293253	-0.0161191	0.0489638	0.00351938
-40.3312	-0.0725837	-0.0470512	-0.0721469	0.0255326	0.00043679			-40.3312	-0.0123639	0.0532167	-0.00163915	0.0655806	0.0107248			-40.3312	-0.0183538	-0.00175445	-0.0320445	0.0165993	-0.0136907			-40.3312	-0.0117564	0.0295591	-0.0127083	0.0413155	-0.00095196
-40.1937	-0.0793324	-0.0387796	-0.065298	0.0405528	0.0140344			-40.1937	-0.0215157	0.0480083	0.00650875	0.069524	0.0280244			-40.1937	-0.0226247	-0.00680005	-0.0327799	0.0158247	-0.0101552			-40.1937	-0.0153087	0.0225374	-0.00235142	0.0378462	0.0129573
-40.0563	-0.0712376	-0.029829	-0.0732887	0.0414086	-0.00205109			-40.0563	-0.0140812	0.0557011	0.000576465	0.0697824	0.0146577			-40.0563	-0.0306888	-0.0117492	-0.0218824	0.0189396	0.00880637			-40.0563	-0.0230453	0.0261248	-0.0039271	0.0491702	0.0191182
-39.9188	-0.0640976	-0.0342823	-0.0780921	0.0298152	-0.0139945			-39.9188	-0.00431117	0.0626341	-0.00673325	0.0669452	-0.00242207			-39.9188	-0.0264246	-0.00550628	-0.0198622	0.0209183	0.00656246			-39.9188	-0.0190755	0.0368692	-0.0120395	0.0559448	0.00703603
-39.7812	-0.0720466	-0.0399388	-0.0681029	0.0321078	0.0039437			-39.7812	-0.0109396	0.057247	0.000101303	0.0681866	0.0110409			-39.7812	-0.0180231	0.00126546	-0.0294949	0.0192886	-0.0114718			-39.7812	-0.0108608	0.0372395	-0.008628	0.0481002	0.00223275
-39.6437	-0.0785309	-0.0313009	-0.0612672	0.0472299	0.0172637			-39.6437	-0.0194015	0.0521894	0.00825016	0.0715909	0.0276516			-39.6437	-0.0218726	-0.00183165	-0.0300448	0.020041	-0.00817222			-39.6437	-0.0141223	0.0299808	0.000817552	0.0441031	0.0149398
-39.5062	-0.0703044	-0.0225045	-0.0692953	0.0477999	0.00100907			-39.5062	-0.0120096	0.0600579	0.00210781	0.0720675	0.0141174			-39.5062	-0.0297235	-0.00639518	-0.019596	0.0233283	0.0101275			-39.5062	-0.0219485	0.0331462	0.000410571	0.0550947	0.0223591
-39.3688	-0.0636844	-0.0273069	-0.0741039	0.0363775	-0.0104194			-39.3688	-0.00272706	0.0677465	-0.00493051	0.0704735	-0.00220345			-39.3688	-0.0256914	-0.000745689	-0.017893	0.0249458	0.0077985			-39.3688	-0.0184395	0.0440787	-0.00609213	0.0625182	0.0123474
-39.2313	-0.0711387	-0.032075	-0.0639356	0.0390637	0.00720313			-39.2313	-0.00958071	0.0621527	0.00216078	0.0717334	0.0117415			-39.2313	-0.017088	0.00523016	-0.0267811	0.0223181	-0.00969316			-39.2313	-0.0098579	0.0440053	-0.00349309	0.0538632	0.00636481
-39.0938	-0.0771662	-0.0238478	-0.0573346	0.0533183	0.0198316			-39.0938	-0.0184122	0.0570983	0.010075	0.0755105	0.0284873			-39.0938	-0.0211655	0.00125974	-0.0274386	0.0224252	-0.00627308			-39.0938	-0.0135499	0.0367813	0.00536343	0.0503312	0.0189134
-38.9562	-0.0689073	-0.0153569	-0.0653637	0.0535504	0.00354357			-38.9562	-0.0110964	0.0648509	0.00404135	0.0759472	0.0151377			-38.9562	-0.028969	-0.00253201	-0.0169755	0.026437	0.0119935			-38.9562	-0.02124	0.039568	0.00478407	0.060808	0.026024
-38.8187	-0.0621476	-0.0201905	-0.0702082	0.0419571	-0.00806059			-38.8187	-0.00192597	0.0716272	-0.00323694	0.0735531	-0.00131096			-38.8187	-0.0245849	0.00352938	-0.0148603	0.0281143	0.00972468			-38.8187	-0.0172319	0.0502755	-0.0020427	0.0675074	0.0151892
-38.6813	-0.0697035	-0.0249822	-0.0599419	0.0447213	0.00976156			-38.6813	-0.007885	0.0662286	0.00372474	0.0741136	0.0116097			-38.6813	-0.0162278	0.0102205	-0.0237944	0.0264483	-0.00756657			-38.6813	-0.00894504	0.0503345	0.00030738	0.0592796	0.00925242
-38.5438	-0.0762114	-0.0170919	-0.0531684	0.0591195	0.023043			-38.5438	-0.0166453	0.0609388	0.0125071	0.0775841	0.0291524			-38.5438	-0.0190124	0.00634889	-0.0246059	0.0253613	-0.00559348			-38.5438	-0.0125297	0.0429523	0.0095417	0.055482	0.0220714
-38.4062	-0.0676041	-0.0086497	-0.0609722	0.0589544	0.00663188			-38.4062	-0.00994334	0.0686389	0.00626711	0.0785823	0.0162105			-38.4062	-0.0261648	0.00135436	-0.0140101	0.0275191	0.0121547			-38.4062	-0.0201691	0.0461815	0.00850178	0.0663505	0.0286709
-38.2687	-0.0607254	-0.0136915	-0.0654268	0.047034	-0.00470141			-38.2687	-0.000982711	0.0760548	-0.000924787	0.0770375	5.79238e-05			-38.2687	-0.0215902	0.00864367	-0.0120355	0.0302339	0.0095547			-38.2687	-0.0160322	0.0568439	0.000978861	0.0728761	0.017011
-38.1312	-0.0682025	-0.0188482	-0.0553592	0.0493544	0.0128433			-38.1312	-0.00722097	0.0707283	0.00609495	0.0779493	0.0133159			-38.1312	-0.0130947	0.0162867	-0.0209492	0.0293813	-0.00785455			-38.1312	-0.00783451	0.057157	0.00315258	0.0649916	0.0109871
-37.9938	-0.0739278	-0.0108281	-0.0487942	0.0630998	0.0251336			-37.9938	-0.0162377	0.0656652	0.0153782	0.0819029	0.0316159			-37.9938	-0.0167655	0.0116748	-0.0216646	0.0284403	-0.00489908			-37.9938	-0.011073	0.0494451	0.0126912	0.0605181	0.0237642
-37.8563	-0.0658622	-0.00256972	-0.0569419	0.0632925	0.00892033			-37.8563	-0.00906068	0.0729042	0.00868142	0.0819649	0.0177421			-37.8563	-0.0247451	0.00615013	-0.0108953	0.0308952	0.0138498			-37.8563	-0.0184182	0.0524533	0.0112887	0.0708715	0.0297069
-37.7188	-0.0597813	-0.00820207	-0.0614556	0.0515792	-0.00167431			-37.7188	-0.000216836	0.0801082	0.000846262	0.080325	0.0010631			-37.7188	-0.0208077	0.014431	-0.00883013	0.0352387	0.0119776			-37.7188	-0.0142187	0.063442	0.00279475	0.0776607	0.0170134
-37.5812	-0.0672315	-0.0131064	-0.051744	0.0541251	0.0154875			-37.5812	-0.00682722	0.0747965	0.0082374	0.0816237	0.0150646			-37.5812	-0.0121129	0.0224796	-0.0180949	0.0345925	-0.00598194			-37.5812	-0.00579895	0.0635283	0.00559486	0.0693272	0.0113938
-37.4437	-0.0735378	-0.00605923	-0.0451668	0.0674785	0.028371			-37.4437	-0.0155187	0.0693908	0.0174151	0.0849095	0.0329337			-37.4437	-0.0157528	0.0181024	-0.0186343	0.0338552	-0.00288151			-37.4437	-0.0087984	0.0558019	0.0157198	0.0646003	0.0245182
-37.3063	-0.0645576	0.000743403	-0.0531717	0.065301	0.0113858			-37.3063	-0.00887036	0.0770845	0.0104104	0.0859548	0.0192808			-37.3063	-0.023365	0.0128243	-0.00786548	0.0361892	0.0154995			-37.3063	-0.0164076	0.0588678	0.0142955	0.0752753	0.0307031
-37.1688	-0.0575393	-0.00305886	-0.0583415	0.0544804	-0.000802193			-37.1688	-0.000195227	0.0843472	0.00246493	0.0845424	0.00266016			-37.1688	-0.0188935	0.0204547	-0.00615998	0.0393482	0.0127335			-37.1688	-0.0124352	0.0702156	0.00581242	0.0826508	0.0182477
-37.0312	-0.0653874	-0.00726391	-0.0486927	0.0581235	0.0166947			-37.0312	-0.00626533	0.0791901	0.0100418	0.0854554	0.0163071			-37.0312	-0.0100671	0.0285697	-0.0150265	0.0386368	-0.0049594			-37.0312	-0.00349747	0.0709787	0.00926008	0.0744761	0.0127575
-36.8937	-0.0709061	-0.000677165	-0.04218	0.0702289	0.0287261			-36.8937	-0.014305	0.074131	0.0187943	0.0884361	0.0330993			-36.8937	-0.0136976	0.0242191	-0.0149785	0.0379167	-0.00128089			-36.8937	-0.00689763	0.0643142	0.020204	0.0712118	0.0271016
-36.7562	-0.0623708	0.00666672	-0.0503387	0.0690376	0.0120321			-36.7562	-0.00780553	0.0819684	0.0114856	0.0897739	0.0192911			-36.7562	-0.021243	0.019132	-0.00456747	0.040375	0.0166755			-36.7562	-0.0137804	0.0683306	0.0186034	0.082111	0.0323838
-36.6188	-0.0561034	0.00266628	-0.0553113	0.0587697	0.000792153			-36.6188	0.000343193	0.089644	0.0030826	0.0893008	0.00273941			-36.6188	-0.0163276	0.0266443	-0.00253188	0.0429719	0.0137957			-36.6188	-0.00968872	0.0797877	0.00956654	0.0894764	0.0192553
-36.4813	-0.0633372	-0.00099987	-0.0456426	0.0623374	0.0176946			-36.4813	-0.00571254	0.0847026	0.0112678	0.0904151	0.0169803			-36.4813	-0.00759212	0.0346786	-0.0106932	0.0422707	-0.00310107			-36.4813	-0.00128824	0.0794982	0.0126503	0.0807864	0.0139386
-36.3438	-0.0687773	0.00557316	-0.039286	0.0743504	0.0294913			-36.3438	-0.0135095	0.0796399	0.0211235	0.0931494	0.0346331			-36.3438	-0.0111205	0.0305545	-0.0107218	0.041675	0.000398763			-36.3438	-0.00412093	0.0721822	0.023343	0.0763031	0.027464
-36.2062	-0.059903	0.0130925	-0.0477669	0.0729955	0.0121361			-36.2062	-0.00612407	0.087242	0.0135183	0.0933661	0.0196423			-36.2062	-0.0183549	0.0259029	-0.00139935	0.0442577	0.0169555			-36.2062	-0.010886	0.0756048	0.0224218	0.0864908	0.0333078
-36.0687	-0.0540182	0.00817135	-0.0527737	0.0621895	0.00124446			-36.0687	0.00237984	0.0945846	0.0049475	0.0922047	0.00256766			-36.0687	-0.0132687	0.0333444	0.000347131	0.046613	0.0136158			-36.0687	-0.0075681	0.0861278	0.0134643	0.0936959	0.0210324
-35.9313	-0.0609956	0.00284259	-0.043144	0.0638382	0.0178516			-35.9313	-0.00350123	0.0893227	0.013492	0.0928239	0.0169933			-35.9313	-0.00486235	0.0410453	-0.00662504	0.0459076	-0.00176269			-35.9313	-0.000172726	0.0869783	0.0163461	0.087151	0.0165188
-35.7938	-0.0652993	0.0109884	-0.0363109	0.0762877	0.0289883			-35.7938	-0.011234	0.0845015	0.0228564	0.0957356	0.0340905			-35.7938	-0.00857859	0.0369627	-0.00658643	0.0455412	0.00199216			-35.7938	-0.00217665	0.0794663	0.0272367	0.0816429	0.0294134
-35.6562	-0.056781	0.0195128	-0.0444246	0.0762938	0.0123564			-35.6562	-0.00475388	0.0919097	0.0157266	0.0966636	0.0204805			-35.6562	-0.0161262	0.0320716	0.00244888	0.0481978	0.0185751			-35.6562	-0.00824956	0.0821254	0.0262563	0.0903749	0.0345059
-35.5187	-0.0506551	0.0149289	-0.0493525	0.065584	0.0013026			-35.5187	0.00337341	0.0992594	0.0077572	0.095886	0.00438379			-35.5187	-0.0112483	0.0394479	0.00448772	0.0506962	0.015736			-35.5187	-0.00501684	0.0931274	0.0173846	0.0981442	0.0224014
-35.3812	-0.0580203	0.010211	-0.0397009	0.0682313	0.0183194			-35.3812	-0.00287969	0.0948475	0.0165591	0.0977272	0.0194388			-35.3812	-0.00282032	0.0471268	-0.00207907	0.0499471	0.000741248			-35.3812	0.00181382	0.0934664	0.0201674	0.0916526	0.0183536
-35.2438	-0.0632864	0.0185457	-0.0331619	0.0818321	0.0301245			-35.2438	-0.010577	0.0905576	0.0266233	0.101135	0.0372003			-35.2438	-0.00694668	0.0427817	-0.00180121	0.0497284	0.00514547			-35.2438	0.000144475	0.085867	0.0309267	0.0857226	0.0307822
-35.1063	-0.0541272	0.0268034	-0.0415896	0.0809306	0.0125377			-35.1063	-0.00367934	0.0982659	0.0195208	0.101945	0.0232002			-35.1063	-0.0136282	0.0378049	0.00761321	0.0514331	0.0212414			-35.1063	-0.00590121	0.089224	0.0301836	0.0951253	0.0360848
-34.9688	-0.0478603	0.0221664	-0.0462658	0.0700267	0.00159444			-34.9688	0.00425422	0.105918	0.0111228	0.101663	0.0068686			-34.9688	-0.00919203	0.0453111	0.00975249	0.0545032	0.0189445			-34.9688	-0.00280585	0.101196	0.021518	0.104002	0.0243239
-34.8312	-0.0552429	0.0177434	-0.0362391	0.0729863	0.0190037			-34.8312	-0.00241459	0.101049	0.0195944	0.103464	0.022009			-34.8312	-0.0013782	0.0529651	0.00241939	0.0543433	0.00379758			-34.8312	0.00437117	0.102375	0.0245663	0.0980037	0.0201952
-34.6937	-0.0609448	0.0260233	-0.0298785	0.0869681	0.0310663			-34.6937	-0.0100849	0.0966825	0.0288017	0.106767	0.0388865			-34.6937	-0.00454888	0.048553	0.00172468	0.0531018	0.00627356			-34.6937	0.00226664	0.0945019	0.0355626	0.0922353	0.0332959
-34.5563	-0.0519131	0.0345519	-0.0381201	0.086465	0.013793			-34.5563	-0.00338348	0.10462	0.0212937	0.108004	0.0246772			-34.5563	-0.0114705	0.0433723	0.0119042	0.0548428	0.0233747			-34.5563	-0.00360295	0.0965243	0.035166	0.100127	0.038769
-34.4188	-0.044982	0.0299629	-0.0429366	0.0749449	0.00204537			-34.4188	0.00428683	0.112344	0.0126289	0.108057	0.00834207			-34.4188	-0.0074263	0.0506217	0.0138809	0.058048	0.0213073			-34.4188	-0.000604642	0.107492	0.0267874	0.108096	0.027392
-34.2812	-0.0528778	0.0245716	-0.0330765	0.0774493	0.0198012			-34.2812	-0.00241466	0.107434	0.020543	0.109848	0.0229576			-34.2812	-0.000300359	0.0586887	0.00486796	0.058989	0.00516832			-34.2812	0.0063334	0.108604	0.0292417	0.10227	0.0229083
-34.1437	-0.058489	0.033058	-0.0263606	0.0915469	0.0321284			-34.1437	-0.0101316	0.103018	0.0306896	0.113149	0.0408212			-34.1437	-0.00373047	0.054215	0.00523987	0.0579455	0.00897034			-34.1437	0.00386571	0.101107	0.0400829	0.0972413	0.0362171
-34.0062	-0.0496824	0.0415051	-0.0341432	0.0911875	0.0155391			-34.0062	-0.00363081	0.110802	0.0238483	0.114432	0.0274791			-34.0062	-0.0103894	0.0485897	0.0159195	0.0589791	0.0263089			-34.0062	-0.00195423	0.103761	0.0395648	0.105715	0.0415191
-33.8688	-0.0432665	0.0370721	-0.0392445	0.0803386	0.00402195			-33.8688	0.00401195	0.11819	0.0163319	0.114178	0.01232			-33.8688	-0.0060814	0.0560652	0.0178451	0.0621466	0.0239265			-33.8688	0.000963758	0.114935	0.0310638	0.113971	0.0301
-33.7313	-0.0508065	0.0324335	-0.0290892	0.08324	0.0217173			-33.7313	-0.00285575	0.113206	0.0254652	0.116062	0.0283209			-33.7313	0.00114386	0.0643514	0.00902485	0.0632075	0.00788099			-33.7313	0.0078774	0.116258	0.0338157	0.108381	0.0259383
-33.5938	-0.0558257	0.0404723	-0.0225917	0.096298	0.033234			-33.5938	-0.010577	0.10843	0.035443	0.119007	0.04602			-33.5938	-0.00191218	0.0595405	0.00893226	0.0614527	0.0108444			-33.5938	0.00582496	0.109192	0.044718	0.103367	0.0388931
-33.4562	-0.0473572	0.0489814	-0.0303205	0.0963386	0.0170367			-33.4562	-0.00370072	0.115759	0.0283578	0.11946	0.0320586			-33.4562	-0.00778515	0.0544096	0.0196311	0.0621948	0.0274162			-33.4562	-0.000405229	0.112384	0.0443208	0.112789	0.044726
-33.3187	-0.0414731	0.0442812	-0.0351201	0.0857543	0.00635299			-33.3187	0.00401163	0.123191	0.0202034	0.119179	0.0161917			-33.3187	-0.00413979	0.0620873	0.0215723	0.0662271	0.0257121			-33.3187	0.00223352	0.123426	0.0359503	0.121193	0.0337168
-33.1813	-0.0492544	0.0391897	-0.0247337	0.0884441	0.0245207			-33.1813	-0.00283424	0.118613	0.029006	0.121448	0.0318402			-33.1813	0.00200485	0.0699065	0.0126899	0.0679017	0.0106851			-33.1813	0.00942846	0.125248	0.0385818	0.11582	0.0291534
-33.0438	-0.0547048	0.0473982	-0.0180456	0.102103	0.0366592			-33.0438	-0.0103117	0.113275	0.039272	0.123586	0.0495837			-33.0438	-0.00126318	0.0651651	0.012537	0.0664283	0.0138002			-33.0438	0.00710863	0.118259	0.0494212	0.11115	0.0423126
-32.9062	-0.0454447	0.0561177	-0.0267621	0.101562	0.0186826			-32.9062	-0.00338855	0.120934	0.0322842	0.124322	0.0356727			-32.9062	-0.00729909	0.0603961	0.0234225	0.0676952	0.0307216			-32.9062	0.000471183	0.12105	0.0491294	0.120579	0.0486582
-32.7687	-0.038904	0.0514434	-0.0310672	0.0903474	0.00783676			-32.7687	0.00429377	0.128709	0.0236043	0.124415	0.0193105			-32.7687	-0.00336234	0.0681999	0.0255631	0.0715623	0.0289254			-32.7687	0.00367004	0.133	0.0405498	0.12933	0.0368798
-32.6312	-0.0467841	0.0462457	-0.0211858	0.0930298	0.0255983			-32.6312	-0.00225512	0.123773	0.0320905	0.126028	0.0343457			-32.6312	0.00251941	0.0763309	0.0167654	0.0738115	0.0142459			-32.6312	0.0110293	0.134928	0.0435969	0.123899	0.0325675
-32.4938	-0.0526608	0.0546918	-0.0147069	0.107353	0.0379539			-32.4938	-0.00994812	0.118694	0.0423235	0.128642	0.0522716			-32.4938	-0.000535923	0.0715408	0.0165041	0.0720767	0.0170401			-32.4938	0.00852719	0.127996	0.0546034	0.119469	0.0460762
-32.3563	-0.0442744	0.0630987	-0.0228628	0.107373	0.0214115			-32.3563	-0.00316344	0.126303	0.035289	0.129466	0.0384525			-32.3563	-0.00657159	0.0665703	0.0275319	0.0731419	0.0341035			-32.3563	0.00154357	0.13031	0.0542308	0.128767	0.0526872
-32.2188	-0.038032	0.0585448	-0.0276787	0.0965768	0.0103533			-32.2188	0.00492815	0.13372	0.0264299	0.128792	0.0215017			-32.2188	-0.0027704	0.0745108	0.0293439	0.0772812	0.0321143			-32.2188	0.00535123	0.141445	0.0457732	0.136094	0.0404219
-32.0812	-0.0457337	0.0540297	-0.0178416	0.0997634	0.0278921			-32.0812	-0.00164492	0.128784	0.0350955	0.130429	0.0367404			-32.0812	0.00383033	0.0820875	0.0200562	0.0782572	0.0162259			-32.0812	0.0138722	0.143075	0.0486714	0.129203	0.0347992
-31.9438	-0.0508192	0.0621429	-0.0115317	0.112962	0.0392874			-31.9438	-0.00891233	0.123947	0.0450235	0.132859	0.0539359			-31.9438	0.000108878	0.0771445	0.0202765	0.0770356	0.0201676			-31.9438	0.011275	0.135811	0.059756	0.124536	0.048481
-31.8062	-0.0420096	0.0709874	-0.0198263	0.112997	0.0221834			-31.8062	-0.00234244	0.130845	0.0375543	0.133188	0.0398967			-31.8062	-0.00561063	0.0725231	0.0310443	0.0781337	0.036655			-31.8062	0.00353235	0.138658	0.0596896	0.135126	0.0561572
-31.6688	-0.0357823	0.0667168	-0.0245515	0.102499	0.0112308			-31.6688	0.00541612	0.138323	0.0291165	0.132907	0.0237003			-31.6688	-0.00160682	0.080286	0.0328853	0.0818929	0.0344921			-31.6688	0.00736594	0.149918	0.0510255	0.142553	0.0436595
-31.5312	-0.0437381	0.0620755	-0.0143111	0.105814	0.0294271			-31.5312	-0.000471257	0.133251	0.0378818	0.133723	0.0383531			-31.5312	0.00469523	0.0877715	0.024527	0.0830763	0.0198318			-31.5312	0.0160061	0.151946	0.0532183	0.13594	0.0372122
-31.3937	-0.0490934	0.0704045	-0.00775565	0.119498	0.0413378			-31.3937	-0.00779656	0.127773	0.0470796	0.13557	0.0548761			-31.3937	0.00149068	0.0831845	0.0247982	0.0816938	0.0233076			-31.3937	0.0128915	0.144779	0.0644356	0.131888	0.0515442
-31.2563	-0.0399483	0.079398	-0.0158018	0.119346	0.0241464			-31.2563	-0.000914475	0.13522	0.0395024	0.136135	0.0404168			-31.2563	-0.00402184	0.0784411	0.0362651	0.0824629	0.0402869			-31.2563	0.00513635	0.147818	0.0647465	0.142682	0.0596101
-31.1187	-0.0336059	0.0747968	-0.0205387	0.108403	0.0130672			-31.1187	0.00699959	0.1426	0.0320798	0.135601	0.0250802			-31.1187	-6.56191e-05	0.0862786	0.0385181	0.0863442	0.0385837			-31.1187	0.00944784	0.159278	0.055864	0.14983	0.0464161
-30.9813	-0.0414049	0.0697704	-0.0102533	0.111175	0.0311515			-30.9813	0.000327586	0.137285	0.0407322	0.136958	0.0404046			-30.9813	0.00655032	0.093841	0.0293954	0.0872907	0.022845			-30.9813	0.017798	0.161253	0.0585589	0.143455	0.040761
-30.8438	-0.0467114	0.0781341	-0.00381282	0.124845	0.0428986			-30.8438	-0.00707226	0.131325	0.0497509	0.138397	0.0568232			-30.8438	0.00297265	0.0890589	0.0294394	0.0860862	0.0264668			-30.8438	0.0147755	0.154614	0.0696094	0.139838	0.0548339
-30.7062	-0.0380354	0.0867941	-0.0118903	0.124829	0.026145			-30.7062	-0.000113542	0.138809	0.0425001	0.138922	0.0426136			-30.7062	-0.00273009	0.0842595	0.0402205	0.0869896	0.0429506			-30.7062	0.00648102	0.157527	0.0691627	0.151046	0.0626817
-30.5688	-0.0322559	0.0828635	-0.0160544	0.115119	0.0162015			-30.5688	0.00798072	0.146184	0.03454	0.138204	0.0265592			-30.5688	0.00103215	0.0912133	0.0422587	0.0901811	0.0412265			-30.5688	0.00996272	0.169074	0.0605706	0.159111	0.0506078
-30.4312	-0.0407337	0.0786318	-0.00664455	0.119366	0.0340892			-30.4312	0.00156261	0.14117	0.0424565	0.139607	0.0408939			-30.4312	0.0075428	0.0985532	0.0337452	0.0910104	0.0262024			-30.4312	0.0185752	0.170802	0.0623837	0.152227	0.0438085
-30.2938	-0.0457125	0.0868427	-0.000616184	0.132555	0.0450963			-30.2938	-0.00527592	0.135944	0.0520124	0.14122	0.0572883			-30.2938	0.00431153	0.0940599	0.0337763	0.0897484	0.0294648			-30.2938	0.0153539	0.164224	0.0731456	0.148871	0.0577918
-30.1562	-0.0362841	0.0958807	-0.00788551	0.132165	0.0283986			-30.1562	0.00087554	0.142852	0.0447985	0.141976	0.0439229			-30.1562	-0.00122038	0.0885885	0.044241	0.0898089	0.0454614			-30.1562	0.00751245	0.166922	0.0726194	0.15941	0.0651069
-30.0187	-0.0305005	0.0920181	-0.012453	0.122519	0.0180475			-30.0187	0.00830859	0.150121	0.0362761	0.141812	0.0279675			-30.0187	0.00278606	0.0959782	0.0459694	0.0931921	0.0431833			-30.0187	0.0107198	0.178266	0.0643403	0.167546	0.0536205
-29.8813	-0.0387325	0.0878189	-0.00357075	0.126551	0.0351617			-29.8813	0.00239481	0.145136	0.0447402	0.142741	0.0423454			-29.8813	0.00987673	0.103768	0.0370718	0.0938918	0.027195			-29.8813	0.0192305	0.18044	0.067215	0.161209	0.0479845
-29.7437	-0.0437525	0.0962234	0.00210261	0.139976	0.0458551			-29.7437	-0.00513278	0.140167	0.0545299	0.1453	0.0596627			-29.7437	0.00596465	0.0987932	0.0368928	0.0928285	0.0309282			-29.7437	0.016015	0.173788	0.0781339	0.157773	0.0621189
-29.6063	-0.0347863	0.105082	-0.00407361	0.139869	0.0307127			-29.6063	0.00144234	0.14796	0.047065	0.146517	0.0456227			-29.6063	-0.000333568	0.0937341	0.0472929	0.0940677	0.0476265			-29.6063	0.00793905	0.176086	0.078203	0.168147	0.070264
-29.4688	-0.0296143	0.101173	-0.00761083	0.130787	0.0220034			-29.4688	0.00957665	0.155339	0.0385041	0.145763	0.0289274			-29.4688	0.00447778	0.101545	0.049021	0.0970672	0.0445432			-29.4688	0.0112914	0.18742	0.0699276	0.176129	0.0586362
-29.3312	-0.0381922	0.0969414	0.00102818	0.135134	0.0392204			-29.3312	0.00299998	0.150374	0.047058	0.147374	0.044058			-29.3312	0.0112845	0.109112	0.0401232	0.0978276	0.0288387			-29.3312	0.0197035	0.189594	0.0727319	0.169891	0.0530284
-29.1938	-0.043208	0.105152	0.00672242	0.14836	0.0499304			-29.1938	-0.00471072	0.14549	0.0562344	0.1502	0.0609451			-29.1938	0.00728724	0.104286	0.0398977	0.0969988	0.0326104			-29.1938	0.0165353	0.18304	0.0837455	0.166505	0.0672102
-29.0562	-0.0343127	0.114185	0.000301339	0.148498	0.034614			-29.0562	0.00249192	0.152737	0.0486307	0.150245	0.0461388			-29.0562	0.00124759	0.0997677	0.0501186	0.0985201	0.048871			-29.0562	0.00822323	0.18882	0.0841594	0.180597	0.0759362
-28.9188	-0.0290254	0.110111	-0.0029949	0.139137	0.0260305			-28.9188	0.0102763	0.160247	0.0407812	0.14997	0.0305049			-28.9188	0.00654209	0.107648	0.0520451	0.101106	0.045503			-28.9188	0.0120947	0.204328	0.075783	0.192234	0.0636882
-28.7812	-0.0375005	0.105544	0.00593587	0.143045	0.0434363			-28.7812	0.00327355	0.155635	0.0492356	0.152362	0.045962			-28.7812	0.014209	0.115269	0.0433707	0.10106	0.0291617			-28.7812	0.0209998	0.204122	0.0782125	0.183122	0.0572127
-28.6437	-0.0429122	0.113985	0.0124294	0.156897	0.0553417			-28.6437	-0.00425261	0.150284	0.0585099	0.154537	0.0627625			-28.6437	0.00970963	0.110834	0.0434116	0.101124	0.033702			-28.6437	0.0181412	0.195217	0.0894215	0.177076	0.0712804
-28.5063	-0.0341013	0.122864	0.00503947	0.156965	0.0391407			-28.5063	0.00262531	0.157405	0.0509452	0.15478	0.0483199			-28.5063	0.00279408	0.105982	0.0537691	0.103188	0.050975			-28.5063	0.0107821	0.195602	0.0896022	0.18482	0.0788202
-28.3687	-0.027937	0.118507	0.000921163	0.146444	0.0288582			-28.3687	0.0106337	0.165296	0.0426526	0.154663	0.0320189			-28.3687	0.00879693	0.113752	0.0554914	0.104955	0.0466945			-28.3687	0.0141181	0.204584	0.0816363	0.190466	0.0675182
-28.2313	-0.0364269	0.113746	0.0104734	0.150173	0.0469003			-28.2313	0.00464795	0.160393	0.0512026	0.155745	0.0465547			-28.2313	0.0171495	0.121372	0.0469358	0.104223	0.0297863			-28.2313	0.0225286	0.205784	0.0838784	0.183255	0.0613497
-28.0938	-0.0413933	0.122093	0.0168123	0.163486	0.0582056			-28.0938	-0.0020292	0.155329	0.0609331	0.157358	0.0629623			-28.0938	0.0127822	0.116945	0.0471627	0.104163	0.0343805			-28.0938	0.0194506	0.198353	0.0950812	0.178903	0.0756306
-27.9562	-0.0323335	0.130871	0.00905526	0.163205	0.0413888			-27.9562	0.00534319	0.162718	0.0537953	0.157374	0.0484521			-27.9562	0.00608566	0.112271	0.0579893	0.106185	0.0519037			-27.9562	0.0113162	0.200403	0.0951107	0.189087	0.0837945
-27.8188	-0.0270296	0.126644	0.00463672	0.153674	0.0316663			-27.8188	0.0132992	0.170335	0.0451593	0.157035	0.0318602			-27.8188	0.012132	0.120006	0.0595806	0.107874	0.0474486			-27.8188	0.0151893	0.210884	0.0867183	0.195695	0.071529
-27.6812	-0.0356456	0.121697	0.015223	0.157342	0.0508686			-27.6812	0.00594408	0.1658	0.0536822	0.159856	0.0477381			-27.6812	0.0202692	0.127888	0.0506968	0.107619	0.0304277			-27.6812	0.0236817	0.213046	0.089442	0.189365	0.0657603
-27.5438	-0.0403181	0.130441	0.0217552	0.170759	0.0620734			-27.5438	-0.00150654	0.160528	0.0636524	0.162035	0.0651589			-27.5438	0.0160353	0.123206	0.0507715	0.107171	0.0347363			-27.5438	0.0211558	0.206849	0.100622	0.185693	0.0794667
-27.4062	-0.0311537	0.13931	0.013521	0.170463	0.0446747			-27.4062	0.00545522	0.168032	0.0561984	0.162577	0.0507432			-27.4062	0.00957241	0.118477	0.0616398	0.108905	0.0520674			-27.4062	0.013848	0.208859	0.100337	0.195011	0.0864891
-27.2687	-0.0254138	0.134842	0.00878696	0.160256	0.0342008			-27.2687	0.0133875	0.175769	0.047712	0.162381	0.0343245			-27.2687	0.0156213	0.126718	0.0632107	0.111096	0.0475894			-27.2687	0.0171698	0.219169	0.0918393	0.201999	0.0746695
-27.1313	-0.0338187	0.130505	0.0191556	0.164323	0.0529743			-27.1313	0.00666355	0.171609	0.0564571	0.164945	0.0497935			-27.1313	0.0235588	0.13463	0.0546752	0.111071	0.0311164			-27.1313	0.0255947	0.221391	0.0946038	0.195796	0.069009
-26.9937	-0.039194	0.138543	0.0256852	0.177737	0.0648792			-26.9937	-0.00101568	0.166773	0.0664388	0.167788	0.0674544			-26.9937	0.0193356	0.129878	0.0553908	0.110542	0.0360553			-26.9937	0.0228579	0.215487	0.105612	0.192629	0.0827538
-26.8563	-0.0298862	0.147278	0.0174581	0.177164	0.0473443			-26.8563	0.0059529	0.174524	0.0588941	0.168571	0.0529412			-26.8563	0.0125331	0.125317	0.0659028	0.112784	0.0533697			-26.8563	0.0148832	0.217241	0.105945	0.202358	0.0910615
-26.7188	-0.0244066	0.142907	0.0128372	0.167313	0.0372438			-26.7188	0.0154894	0.182301	0.0504418	0.166811	0.0349524			-26.7188	0.0183409	0.133519	0.0675502	0.115178	0.0492093			-26.7188	0.0186589	0.227665	0.0974214	0.209006	0.0787625
-26.5812	-0.0330362	0.137954	0.0236902	0.170991	0.0567264			-26.5812	0.009037	0.178203	0.0591117	0.169166	0.0500747			-26.5812	0.0260584	0.141201	0.0590729	0.115142	0.0330144			-26.5812	0.0279241	0.230533	0.0995618	0.202609	0.0716377
-26.4438	-0.0374203	0.146376	0.0308029	0.183796	0.0682233			-26.4438	0.000800679	0.173481	0.0685055	0.172681	0.0677049			-26.4438	0.0216517	0.136607	0.0595439	0.114955	0.0378923			-26.4438	0.0251567	0.224689	0.110395	0.199533	0.0852387
-26.3062	-0.0280703	0.154649	0.0224482	0.182719	0.0505185			-26.3062	0.00816916	0.18148	0.0612136	0.173311	0.0530444			-26.3062	0.0148203	0.13183	0.0705446	0.11701	0.0557244			-26.3062	0.0171159	0.226193	0.110474	0.209077	0.0933584
-26.1688	-0.0225539	0.150046	0.0178302	0.1726	0.0403841			-26.1688	0.017641	0.189695	0.0534652	0.172054	0.0358242			-26.1688	0.0210942	0.139648	0.0723783	0.118554	0.0512842			-26.1688	0.0202231	0.236704	0.101915	0.216481	0.0816916
-26.0312	-0.0307481	0.145343	0.0280635	0.176091	0.0588116			-26.0312	0.0104561	0.184806	0.0621639	0.17435	0.0517079			-26.0312	0.0289504	0.147239	0.0640486	0.118288	0.0350981			-26.0312	0.0286479	0.239688	0.103764	0.21104	0.0751157
-25.8937	-0.0358516	0.153381	0.0342413	0.189233	0.0700929			-25.8937	0.00271677	0.179839	0.0716435	0.177122	0.0689267			-25.8937	0.0242413	0.142513	0.0646111	0.118272	0.0403698			-25.8937	0.0258945	0.234054	0.114853	0.20816	0.0889586
-25.7563	-0.0265666	0.161906	0.0259619	0.188473	0.0525285			-25.7563	0.0103017	0.187798	0.0644697	0.177496	0.0541681			-25.7563	0.0173938	0.138133	0.0751442	0.120739	0.0577505			-25.7563	0.0176722	0.235772	0.114886	0.2181	0.0972141
-25.6187	-0.0211539	0.157532	0.0212627	0.178686	0.0424167			-25.6187	0.0195937	0.196079	0.056533	0.176485	0.0369393			-25.6187	0.0236496	0.145966	0.0769095	0.122316	0.0532599			-25.6187	0.021529	0.245916	0.106529	0.224387	0.0850005
-25.4813	-0.0292109	0.152498	0.0314487	0.181709	0.0606595			-25.4813	0.0123898	0.192074	0.065377	0.179684	0.0529872			-25.4813	0.0313886	0.153797	0.0682494	0.122408	0.0368608			-25.4813	0.0305057	0.248625	0.108706	0.218119	0.0781999
-25.3438	-0.0338123	0.160737	0.037897	0.194549	0.0717093			-25.3438	0.00406113	0.187656	0.0753224	0.183595	0.0712613			-25.3438	0.0263407	0.149404	0.0688838	0.123064	0.0425431			-25.3438	0.0279475	0.243144	0.119221	0.215197	0.0912739
-25.2062	-0.0247004	0.1692	0.0298214	0.193901	0.0545218			-25.2062	0.0120563	0.195147	0.0680025	0.183091	0.0559462			-25.2062	0.0200024	0.145374	0.0798046	0.125372	0.0598022			-25.2062	0.0201335	0.244928	0.118981	0.224794	0.0988472
-25.0688	-0.0192749	0.165202	0.0249726	0.184476	0.0442474			-25.0688	0.021291	0.203266	0.0598622	0.181975	0.0385713			-25.0688	0.0257604	0.153396	0.0812858	0.127635	0.0555254			-25.0688	0.0229339	0.255182	0.110334	0.232248	0.0873996
-24.9312	-0.027785	0.160601	0.0348503	0.188386	0.0626353			-24.9312	0.0133095	0.199373	0.0689022	0.186064	0.0555927			-24.9312	0.0335374	0.160992	0.0727547	0.127455	0.0392173			-24.9312	0.0314378	0.258056	0.112518	0.226618	0.0810799
-24.7938	-0.032435	0.168726	0.0409636	0.201161	0.0733986			-24.7938	0.00500055	0.194712	0.0789212	0.189711	0.0739206			-24.7938	0.0282272	0.156564	0.0732743	0.128337	0.0450471			-24.7938	0.0290269	0.252708	0.123401	0.223681	0.0943741
-24.6562	-0.023392	0.17742	0.032879	0.200812	0.0562711			-24.6562	0.013284	0.201905	0.0718245	0.188621	0.0585405			-24.6562	0.0217111	0.151919	0.0836917	0.130208	0.0619806			-24.6562	0.020907	0.254681	0.123735	0.233774	0.102828
-24.5187	-0.0181402	0.172817	0.0282981	0.190958	0.0464382			-24.5187	0.0224186	0.209623	0.0635525	0.187205	0.0411339			-24.5187	0.0276337	0.160319	0.0852473	0.132686	0.0576137			-24.5187	0.0243528	0.265432	0.115669	0.24108	0.0913159
-24.3813	-0.0265527	0.167754	0.0384419	0.194306	0.0649946			-24.3813	0.0149923	0.205482	0.072467	0.19049	0.0574747			-24.3813	0.0354843	0.168347	0.0769543	0.132863	0.04147			-24.3813	0.0331504	0.268694	0.117761	0.235543	0.0846102
-24.2437	-0.0311725	0.176662	0.0450578	0.207834	0.0762303			-24.2437	0.00656114	0.200815	0.0823926	0.194254	0.0758315			-24.2437	0.0309373	0.16434	0.0777635	0.133403	0.0468262			-24.2437	0.0303968	0.262784	0.128517	0.232387	0.0981205
-24.1063	-0.0220941	0.185497	0.0368708	0.207591	0.0589649			-24.1063	0.0148356	0.208008	0.0751538	0.193173	0.0603182			-24.1063	0.0238203	0.160947	0.0887419	0.137127	0.0649216			-24.1063	0.0226818	0.264458	0.128645	0.241776	0.105963
-23.9688	-0.0165793	0.181302	0.0318951	0.197881	0.0484745			-23.9688	0.0243357	0.215727	0.0670863	0.191391	0.0427506			-23.9688	0.0300541	0.169363	0.0902863	0.139309	0.0602322			-23.9688	0.0256408	0.274871	0.120324	0.249231	0.0946832
-23.8312	-0.0250688	0.176656	0.0422396	0.201725	0.0673085			-23.8312	0.0163629	0.211577	0.0760745	0.195214	0.0597116			-23.8312	0.038038	0.177303	0.0813445	0.139265	0.0433065			-23.8312	0.0345055	0.278204	0.122785	0.243698	0.0882799
-23.6938	-0.0297275	0.185144	0.0491531	0.214872	0.0788806			-23.6938	0.00798594	0.206717	0.085908	0.198731	0.077922			-23.6938	0.0334233	0.173122	0.0818032	0.139699	0.0483799			-23.6938	0.0323045	0.272185	0.133405	0.239881	0.1011
-23.5562	-0.0199731	0.193613	0.0409814	0.213586	0.0609546			-23.5562	0.0160065	0.213639	0.0786927	0.197633	0.0626863			-23.5562	0.0273822	0.168767	0.0928459	0.141385	0.0654637			-23.5562	0.0240054	0.273617	0.133544	0.249611	0.109539
-23.4188	-0.015124	0.189614	0.0361151	0.204738	0.0512391			-23.4188	0.0252638	0.221362	0.0708914	0.196098	0.0456276			-23.4188	0.0337508	0.176925	0.0944261	0.143174	0.0606753			-23.4188	0.0274272	0.284005	0.125547	0.256578	0.0981202
-23.2812	-0.0237361	0.185027	0.0464302	0.208763	0.0701663			-23.2812	0.0180309	0.21756	0.0796622	0.199529	0.0616313			-23.2812	0.0411687	0.185224	0.0860561	0.144056	0.0448874			-23.2812	0.0365393	0.28714	0.128016	0.2506	0.0914763
-23.1437	-0.0277094	0.193492	0.0525461	0.221201	0.0802555			-23.1437	0.0094485	0.212458	0.089034	0.203009	0.0795855			-23.1437	0.0359863	0.18123	0.0865602	0.145244	0.0505738			-23.1437	0.0338913	0.281275	0.139005	0.247384	0.105114
-23.0063	-0.0173253	0.202479	0.0440617	0.219804	0.061387			-23.0063	0.0175884	0.219548	0.0817582	0.201959	0.0641698			-23.0063	0.0296245	0.17692	0.0980233	0.147296	0.0683988			-23.0063	0.026255	0.282879	0.13947	0.256624	0.113215
-22.8687	-0.0117398	0.198572	0.0397789	0.210312	0.0515186			-22.8687	0.026669	0.227364	0.0741262	0.200695	0.0474571			-22.8687	0.0363584	0.185794	0.0997908	0.149436	0.0634324			-22.8687	0.0296217	0.294055	0.131217	0.264433	0.101595
-22.7313	-0.0204369	0.193991	0.0500756	0.214428	0.0705125			-22.7313	0.0188373	0.223163	0.0825815	0.204326	0.0637442			-22.7313	0.0441935	0.193915	0.0907825	0.149721	0.046589			-22.7313	0.0386899	0.297095	0.133735	0.258405	0.095045
-22.5938	-0.0247679	0.202476	0.0563712	0.227243	0.0811391			-22.5938	0.00998846	0.21822	0.0920214	0.208231	0.082033			-22.5938	0.0388482	0.190279	0.0913539	0.151431	0.0525057			-22.5938	0.036603	0.291406	0.144567	0.254803	0.107964
-22.4562	-0.0151799	0.211382	0.0485356	0.226562	0.0637155			-22.4562	0.0177455	0.225416	0.0847831	0.20767	0.0670376			-22.4562	0.0323816	0.186452	0.102168	0.15407	0.0697869			-22.4562	0.0291993	0.292815	0.145273	0.263616	0.116074
-22.3188	-0.00987083	0.207377	0.0439314	0.217248	0.0538022			-22.3188	0.0268333	0.233519	0.0764543	0.206686	0.049621			-22.3188	0.0386031	0.195161	0.103498	0.156558	0.0648945			-22.3188	0.03227	0.303398	0.137174	0.271128	0.104904
-22.1812	-0.0187401	0.203001	0.0544413	0.221741	0.0731814			-22.1812	0.0189735	0.22996	0.0847661	0.210987	0.0657926			-22.1812	0.0460832	0.203695	0.0951173	0.157612	0.049034			-22.1812	0.0412367	0.306563	0.139519	0.265327	0.0982821
-22.0438	-0.0229952	0.211643	0.061345	0.234638	0.0843402			-22.0438	0.00999839	0.225391	0.0945329	0.215392	0.0845345			-22.0438	0.0410223	0.200221	0.0964239	0.159198	0.0554015			-22.0438	0.0392995	0.301155	0.150897	0.261856	0.111598
-21.9062	-0.0133698	0.220858	0.0531877	0.234228	0.0665575			-21.9062	0.0180653	0.232571	0.0871256	0.214506	0.0690603			-21.9062	0.0344439	0.196158	0.107806	0.161714	0.0733621			-21.9062	0.0315709	0.302976	0.151747	0.271405	0.120176
-21.7687	-0.00852067	0.217132	0.0483214	0.225652	0.0568421			-21.7687	0.0275883	0.240689	0.079031	0.213101	0.0514427			-21.7687	0.0402042	0.204695	0.109565	0.164491	0.0693612			-21.7687	0.03498	0.313792	0.14386	0.278812	0.10888
-21.6313	-0.0166636	0.213085	0.0586672	0.229749	0.0753309			-21.6313	0.0196356	0.236351	0.0875236	0.216716	0.067888			-21.6313	0.0476229	0.213514	0.101207	0.165891	0.0535837			-21.6313	0.0440213	0.317597	0.146548	0.273575	0.102526
-21.4937	-0.0201641	0.22183	0.0655056	0.241994	0.0856697			-21.4937	0.011004	0.231586	0.0972632	0.220582	0.0862592			-21.4937	0.0423954	0.209876	0.102258	0.167481	0.0598622			-21.4937	0.0418698	0.311826	0.157687	0.269956	0.115817
-21.3563	-0.0101748	0.230767	0.0576904	0.240942	0.0678652			-21.3563	0.018645	0.238944	0.0901664	0.220299	0.0715214			-21.3563	0.0355364	0.206339	0.113604	0.170802	0.0780679			-21.3563	0.0337721	0.313824	0.158182	0.280052	0.12441
-21.2188	-0.0051064	0.22716	0.0531445	0.232266	0.0582509			-21.2188	0.0279081	0.247024	0.082088	0.219116	0.0541799			-21.2188	0.0417936	0.214856	0.115679	0.173062	0.0738853			-21.2188	0.0373873	0.325033	0.150318	0.287646	0.112931
-21.0812	-0.0133856	0.222655	0.0642022	0.23604	0.0775878			-21.0812	0.0199558	0.242476	0.0908232	0.22252	0.0708674			-21.0812	0.0495069	0.223383	0.10755	0.173876	0.0580426			-21.0812	0.0464839	0.32909	0.152685	0.282606	0.106201
-20.9438	-0.0171257	0.231601	0.0707477	0.248727	0.0878734			-20.9438	0.0116715	0.237689	0.100658	0.226017	0.0889862			-20.9438	0.0445804	0.219331	0.108677	0.17475	0.0640966			-20.9438	0.0443202	0.323505	0.164172	0.279185	0.119852
-20.8062	-0.00749334	0.240828	0.0624233	0.248321	0.0699167			-20.8062	0.0203018	0.245047	0.0934485	0.224745	0.0731467			-20.8062	0.0379746	0.215869	0.120034	0.177894	0.0820593			-20.8062	0.036302	0.32496	0.165233	0.288658	0.128931
-20.6688	-0.00252315	0.237223	0.0585972	0.239746	0.0611204			-20.6688	0.0292873	0.253174	0.085982	0.223887	0.0566946			-20.6688	0.0443405	0.224734	0.12199	0.180394	0.0776499			-20.6688	0.0400431	0.33514	0.157578	0.295097	0.117535
-20.5312	-0.010514	0.233099	0.0692867	0.243613	0.0798007			-20.5312	0.0217423	0.248805	0.0944724	0.227063	0.0727301			-20.5312	0.0522522	0.232958	0.113491	0.180705	0.0612391			-20.5312	0.0492301	0.338702	0.159988	0.289472	0.110757
-20.3937	-0.0136265	0.241753	0.0764089	0.25538	0.0900354			-20.3937	0.0128426	0.243824	0.104134	0.230981	0.0912912			-20.3937	0.0468051	0.228749	0.114661	0.181944	0.0678556			-20.3937	0.0466942	0.332892	0.171124	0.286198	0.12443
-20.2563	-0.00528263	0.251051	0.0684658	0.256333	0.0737485			-20.2563	0.0211034	0.251086	0.0965415	0.229982	0.0754382			-20.2563	0.0409176	0.225607	0.125699	0.18469	0.0847814			-20.2563	0.0387976	0.334284	0.171938	0.295487	0.133141
-20.1187	-0.000613558	0.247559	0.0641933	0.248172	0.0648068			-20.1187	0.0306495	0.259012	0.0888291	0.228363	0.0581797			-20.1187	0.0472986	0.234832	0.127396	0.187534	0.0800974			-20.1187	0.0420867	0.34524	0.163988	0.303154	0.121901
-19.9813	-0.00805529	0.243417	0.0747047	0.251472	0.08276			-19.9813	0.022985	0.254611	0.0974376	0.231626	0.0744526			-19.9813	0.0548381	0.242543	0.119171	0.187705	0.0643327			-19.9813	0.0511402	0.348569	0.166344	0.297429	0.115204
-19.8438	-0.0119179	0.251629	0.0817556	0.263547	0.0936734			-19.8438	0.0146582	0.249529	0.107185	0.234871	0.0925265			-19.8438	0.0493232	0.238765	0.120089	0.189442	0.0707655			-19.8438	0.048801	0.342354	0.177608	0.293553	0.128807
-19.7062	-0.00303142	0.260707	0.0744247	0.263738	0.0774561			-19.7062	0.0231347	0.256745	0.0995918	0.23361	0.0764571			-19.7062	0.0436142	0.235383	0.13135	0.191769	0.0877363			-19.7062	0.0414444	0.34388	0.178675	0.302435	0.137231
-19.5688	0.00113706	0.257216	0.0699731	0.256079	0.0688361			-19.5688	0.0322661	0.264539	0.0917681	0.232273	0.059502			-19.5688	0.0503394	0.244409	0.132927	0.194069	0.0825871			-19.5688	0.0444989	0.354806	0.170865	0.310307	0.126366
-19.4312	-0.0059275	0.252881	0.080425	0.258809	0.0863525			-19.4312	0.0244063	0.260198	0.100075	0.235792	0.0756686			-19.4312	0.0579403	0.252404	0.124493	0.194464	0.0665531			-19.4312	0.0534163	0.358134	0.172792	0.304718	0.119376
-19.2938	-0.00929381	0.261255	0.0876209	0.270549	0.0969147			-19.2938	0.0157584	0.25532	0.109602	0.239562	0.093844			-19.2938	0.0527858	0.24867	0.125616	0.195884	0.0728302			-19.2938	0.0512713	0.352823	0.184279	0.301551	0.133008
-19.1562	-0.000765008	0.270169	0.0802795	0.270935	0.0810445			-19.1562	0.0244451	0.262155	0.102158	0.23771	0.0777129			-19.1562	0.0470979	0.245272	0.136878	0.198174	0.08978			-19.1562	0.0431295	0.354448	0.184914	0.311319	0.141785
-19.0187	0.00356695	0.266629	0.0757527	0.263062	0.0721858			-19.0187	0.0341636	0.270137	0.0939364	0.235973	0.0597727			-19.0187	0.0541325	0.253738	0.138389	0.199605	0.0842567			-19.0187	0.0463965	0.365121	0.176969	0.318725	0.130572
-18.8813	-0.00355381	0.262114	0.0861295	0.265668	0.0896833			-18.8813	0.0265346	0.266394	0.102345	0.239859	0.0758107			-18.8813	0.0619462	0.261469	0.129625	0.199523	0.0676783			-18.8813	0.0553597	0.368569	0.178895	0.313209	0.123535
-18.7437	-0.00685793	0.270862	0.0927631	0.27772	0.099621			-18.7437	0.0184126	0.26145	0.111324	0.243037	0.0929111			-18.7437	0.056883	0.257438	0.130868	0.200555	0.0739847			-18.7437	0.05279	0.363392	0.19038	0.310602	0.13759
-18.6063	0.00115965	0.279676	0.0849544	0.278516	0.0837948			-18.6063	0.0270665	0.268484	0.103734	0.241417	0.0766671			-18.6063	0.0511812	0.253697	0.142093	0.202516	0.0909119			-18.6063	0.0448897	0.365071	0.190881	0.320181	0.145991
-18.4688	0.00485812	0.275849	0.0810639	0.270991	0.0762058			-18.4688	0.03675	0.276508	0.0955469	0.239758	0.0587968			-18.4688	0.0577424	0.262577	0.143055	0.204835	0.0853122			-18.4688	0.0481026	0.376039	0.182902	0.327937	0.1348
-18.3312	-0.0020243	0.271258	0.0919071	0.273283	0.0939314			-18.3312	0.0290882	0.272723	0.103957	0.243635	0.0748687			-18.3312	0.0653359	0.270376	0.134573	0.20504	0.0692375			-18.3312	0.0565967	0.379678	0.184774	0.323081	0.128177
-18.1938	-0.00473689	0.279983	0.0983695	0.28472	0.103106			-18.1938	0.0207694	0.267992	0.11331	0.247223	0.0925406			-18.1938	0.0604985	0.266456	0.135754	0.205957	0.0752556			-18.1938	0.0542921	0.374408	0.195949	0.320116	0.141657
-18.0562	0.00322555	0.289271	0.0899978	0.286045	0.0867723			-18.0562	0.0296677	0.275466	0.105584	0.245798	0.0759167			-18.0562	0.054964	0.262863	0.146342	0.207899	0.0913783			-18.0562	0.0459992	0.376425	0.196823	0.330426	0.150824
-17.9188	0.00711209	0.285353	0.0856697	0.278241	0.0785576			-17.9188	0.0395739	0.283472	0.0976862	0.243898	0.0581123			-17.9188	0.0620868	0.271975	0.147553	0.209888	0.085466			-17.9188	0.0494911	0.387496	0.188819	0.338005	0.139328
-17.7812	-4.55656e-06	0.28064	0.0962507	0.280644	0.0962553			-17.7812	0.0321182	0.279301	0.10617	0.247182	0.0740517			-17.7812	0.0692907	0.280116	0.138779	0.210826	0.0694882			-17.7812	0.0583058	0.39169	0.190788	0.333384	0.132482
-17.6437	-0.00320324	0.289581	0.103078	0.292784	0.106281			-17.6437	0.0240389	0.274451	0.115705	0.250413	0.0916666			-17.6437	0.0641497	0.276158	0.139949	0.212008	0.0757994			-17.6437	0.056192	0.386268	0.20227	0.330076	0.146078
-17.5063	0.00491308	0.298743	0.0955456	0.29383	0.0906326			-17.5063	0.0327542	0.281951	0.108261	0.249197	0.075507			-17.5063	0.058676	0.272726	0.150765	0.21405	0.0920892			-17.5063	0.0482328	0.38794	0.202991	0.339707	0.154759
-17.3687	0.0084747	0.294896	0.0910107	0.286421	0.082536			-17.3687	0.0428301	0.290477	0.100042	0.247647	0.0572121			-17.3687	0.0655102	0.281645	0.151547	0.216135	0.0860372			-17.3687	0.0514879	0.399039	0.194918	0.347551	0.14343
-17.2313	0.00122621	0.290717	0.101383	0.289491	0.100156			-17.2313	0.0352697	0.286835	0.108629	0.251566	0.0733597			-17.2313	0.0728151	0.289888	0.142748	0.217073	0.0699325			-17.2313	0.0607127	0.402985	0.196743	0.342272	0.13603
-17.0938	-0.0018577	0.299558	0.10783	0.301416	0.109687			-17.0938	0.0272958	0.281905	0.118393	0.254609	0.0910976			-17.0938	0.0675883	0.285963	0.143355	0.218375	0.0757663			-17.0938	0.058858	0.39734	0.208444	0.338482	0.149586
-16.9562	0.00593567	0.309034	0.0992229	0.303099	0.0932872			-16.9562	0.0358921	0.288931	0.111101	0.253039	0.075209			-16.9562	0.0623928	0.28284	0.154305	0.220447	0.0919118			-16.9562	0.0510151	0.398854	0.20937	0.347838	0.158355
-16.8188	0.00998329	0.305678	0.0949948	0.295695	0.0850115			-16.8188	0.0458824	0.297417	0.10286	0.251535	0.0569781			-16.8188	0.0693984	0.291412	0.155293	0.222014	0.0858947			-16.8188	0.0540638	0.409693	0.201797	0.35563	0.147733
-16.6812	0.00240422	0.301368	0.105773	0.298964	0.103369			-16.6812	0.0383078	0.294015	0.111478	0.255707	0.0731699			-16.6812	0.076743	0.299729	0.146926	0.222986	0.0701834			-16.6812	0.0632879	0.413264	0.204352	0.349976	0.141064
-16.5438	-0.000672371	0.309829	0.112572	0.310502	0.113244			-16.5438	0.0301428	0.289215	0.120852	0.259072	0.0907096			-16.5438	0.0713624	0.29545	0.147644	0.224087	0.0762819			-16.5438	0.061233	0.407841	0.215228	0.346608	0.153995
-16.4062	0.00769839	0.318974	0.104735	0.311275	0.0970364			-16.4062	0.038858	0.296595	0.113634	0.257737	0.0747761			-16.4062	0.0662351	0.292464	0.158333	0.226229	0.0920981			-16.4062	0.0539468	0.408956	0.216303	0.355009	0.162357
-16.2687	0.0119909	0.315454	0.100252	0.303464	0.088261			-16.2687	0.0490332	0.304958	0.105395	0.255925	0.0563614			-16.2687	0.0735603	0.301285	0.159341	0.227724	0.0857807			-16.2687	0.0570935	0.419568	0.208465	0.362475	0.151372
-16.1313	0.00441136	0.310894	0.110749	0.306482	0.106337			-16.1313	0.0417685	0.301082	0.114534	0.259314	0.0727655			-16.1313	0.0808998	0.309346	0.150842	0.228446	0.0699427			-16.1313	0.0661125	0.423105	0.210481	0.356993	0.144369
-15.9937	0.00101217	0.319257	0.117442	0.318244	0.116429			-15.9937	0.0332943	0.295949	0.12422	0.262655	0.0909252			-15.9937	0.0761099	0.305787	0.152163	0.229677	0.0760533			-15.9937	0.0639711	0.417646	0.22133	0.353675	0.157359
-15.8562	0.00986954	0.328371	0.110398	0.318501	0.100529			-15.8562	0.0418961	0.303477	0.116853	0.261581	0.0749568			-15.8562	0.0709275	0.30224	0.163313	0.231313	0.0923858			-15.8562	0.0562261	0.419015	0.222342	0.362789	0.166116
-15.7188	0.0142197	0.32481	0.106246	0.310591	0.092026			-15.7188	0.0517774	0.312153	0.108827	0.260376	0.0570492			-15.7188	0.0783118	0.311632	0.164588	0.233321	0.0862766			-15.7188	0.0594188	0.429546	0.214342	0.370127	0.154923
-15.5813	0.00617979	0.320259	0.116645	0.314079	0.110466			-15.5813	0.0441235	0.308907	0.117911	0.264783	0.0737874			-15.5813	0.0860629	0.319809	0.156265	0.233746	0.0702022			-15.5813	0.0685768	0.433792	0.216378	0.365215	0.147801
-15.4438	0.00267373	0.329018	0.123268	0.326344	0.120594			-15.4438	0.0358543	0.304045	0.127684	0.26819	0.0918301			-15.4438	0.0809126	0.316127	0.157745	0.235215	0.0768328			-15.4438	0.0666312	0.428185	0.227323	0.361554	0.160692
-15.3062	0.0124793	0.338183	0.115149	0.325703	0.102669			-15.3062	0.0445866	0.311212	0.120305	0.266625	0.0757187			-15.3062	0.0757273	0.313378	0.168905	0.23765	0.0931776			-15.3062	0.059031	0.429392	0.228443	0.370361	0.169412
-15.1687	0.0163565	0.334179	0.111158	0.317822	0.0948018			-15.1687	0.054125	0.319639	0.112248	0.265514	0.0581235			-15.1687	0.0834957	0.322462	0.169874	0.238966	0.0863781			-15.1687	0.0625012	0.440193	0.220377	0.377691	0.157876
-15.0312	0.0077119	0.32937	0.121496	0.321658	0.113784			-15.0312	0.0461961	0.315921	0.121	0.269725	0.0748039			-15.0312	0.0902563	0.330595	0.161556	0.240339	0.0712993			-15.0312	0.0718497	0.443723	0.222001	0.371874	0.150151
-14.8938	0.00439089	0.337571	0.128308	0.33318	0.123917			-14.8938	0.0382978	0.311078	0.130872	0.27278	0.0925744			-14.8938	0.0849304	0.326827	0.162464	0.241897	0.0775332			-14.8938	0.0699759	0.438543	0.232744	0.368567	0.162768
-14.7563	0.0143496	0.346678	0.120324	0.332328	0.105974			-14.7563	0.046776	0.318471	0.123518	0.271695	0.0767425			-14.7563	0.0794128	0.324399	0.173108	0.244986	0.0936947			-14.7563	0.0628101	0.44008	0.233189	0.37727	0.170379
-14.6187	0.0185081	0.342984	0.115747	0.324476	0.0972393			-14.6187	0.0558001	0.326507	0.115302	0.270707	0.0595021			-14.6187	0.0870493	0.333982	0.174928	0.246933	0.0878788			-14.6187	0.0664957	0.450842	0.22511	0.384347	0.158615
-14.4812	0.0101855	0.338358	0.126086	0.328173	0.115901			-14.4812	0.0485658	0.322687	0.123915	0.274122	0.0753496			-14.4812	0.0947682	0.342547	0.166417	0.247779	0.0716488			-14.4812	0.0759193	0.455167	0.226806	0.379248	0.150886
-14.3438	0.00703494	0.346753	0.132256	0.339718	0.125222			-14.3438	0.0407836	0.31782	0.133762	0.277037	0.0929786			-14.3438	0.09007	0.338956	0.167832	0.248886	0.0777624			-14.3438	0.0742523	0.449861	0.237331	0.375609	0.163079
-14.2063	0.017189	0.356061	0.123628	0.338872	0.106439			-14.2063	0.0494966	0.325037	0.126565	0.27554	0.0770687			-14.2063	0.0848771	0.336073	0.17877	0.251196	0.0938924			-14.2063	0.066551	0.451078	0.238016	0.384527	0.171465
-14.0688	0.0211975	0.352326	0.1191	0.331129	0.0979021			-14.0688	0.0584929	0.333746	0.118356	0.275253	0.0598635			-14.0688	0.0929654	0.3458	0.179967	0.252835	0.0870018			-14.0688	0.0699673	0.462214	0.229841	0.392246	0.159874
-13.9312	0.0129221	0.347932	0.129438	0.33501	0.116516			-13.9312	0.0511697	0.330598	0.127101	0.279428	0.0759309			-13.9312	0.101016	0.354488	0.171966	0.253472	0.0709506			-13.9312	0.0792956	0.466689	0.231658	0.387393	0.152362
-13.7937	0.00974455	0.356853	0.135498	0.347108	0.125753			-13.7937	0.0431224	0.326314	0.136834	0.283192	0.0937121			-13.7937	0.0963855	0.350888	0.173909	0.254502	0.0775231			-13.7937	0.0782427	0.461624	0.242646	0.383382	0.164403
-13.6562	0.0201637	0.365972	0.127236	0.345809	0.107073			-13.6562	0.0521352	0.334051	0.129298	0.281916	0.0771632			-13.6562	0.0916509	0.347883	0.184873	0.256232	0.0932218			-13.6562	0.0710931	0.462849	0.243985	0.391756	0.172892
-13.5188	0.0244455	0.362783	0.122931	0.338338	0.0984859			-13.5188	0.0617821	0.343104	0.121267	0.281322	0.0594849			-13.5188	0.10019	0.357607	0.18607	0.257417	0.0858802			-13.5188	0.0747049	0.474164	0.235943	0.399459	0.161238
-13.3813	0.0163233	0.358634	0.133445	0.34231	0.117122			-13.3813	0.0544833	0.339839	0.130153	0.285356	0.0756696			-13.3813	0.10768	0.366098	0.17807	0.258418	0.0703892			-13.3813	0.084063	0.478708	0.237761	0.394645	0.153698
-13.2437	0.013363	0.366892	0.139867	0.353529	0.126504			-13.2437	0.0467762	0.335465	0.140113	0.288688	0.0933372			-13.2437	0.102412	0.362579	0.180012	0.260167	0.0775999			-13.2437	0.0824009	0.473814	0.248684	0.391413	0.166284
-13.1062	0.0237833	0.376167	0.131981	0.352384	0.108198			-13.1062	0.0555998	0.342975	0.13291	0.287375	0.0773103			-13.1062	0.097579	0.359718	0.191011	0.262138	0.093432			-13.1062	0.0751005	0.474806	0.24987	0.399705	0.174769
-12.9688	0.0285816	0.373107	0.127441	0.344526	0.0988593			-12.9688	0.0647148	0.351371	0.124699	0.286656	0.0599842			-12.9688	0.105625	0.369284	0.192603	0.26366	0.0869785			-12.9688	0.078865	0.486041	0.242025	0.407176	0.16316
-12.8313	0.0201015	0.36886	0.137556	0.348758	0.117454			-12.8313	0.0576992	0.34795	0.133254	0.290251	0.0755546			-12.8313	0.112861	0.37834	0.184736	0.265478	0.0718748			-12.8313	0.0884282	0.490891	0.243864	0.402463	0.155436
-12.6938	0.0171576	0.377215	0.144122	0.360058	0.126965			-12.6938	0.0499386	0.342763	0.143197	0.292824	0.0932581			-12.6938	0.107702	0.374817	0.186369	0.267115	0.0786669			-12.6938	0.0872982	0.48602	0.254853	0.398722	0.167554
-12.5562	0.0273368	0.386132	0.135769	0.358796	0.108432			-12.5562	0.0587176	0.349905	0.136615	0.291188	0.077897			-12.5562	0.103021	0.372125	0.197483	0.269104	0.0944618			-12.5562	0.0796748	0.487012	0.256191	0.407337	0.176516
-12.4187	0.0320801	0.382752	0.131306	0.350672	0.0992256			-12.4187	0.0679768	0.358651	0.129526	0.290674	0.0615495			-12.4187	0.111228	0.381995	0.199377	0.270766	0.0881486			-12.4187	0.0831582	0.498248	0.248149	0.41509	0.164991
-12.2812	0.0233415	0.378668	0.141677	0.355327	0.118336			-12.2812	0.0605309	0.355663	0.138808	0.295132	0.078277			-12.2812	0.118246	0.390413	0.191696	0.272167	0.0734504			-12.2812	0.0925923	0.503098	0.249967	0.410505	0.157375
-12.1438	0.0209505	0.3877	0.147974	0.366749	0.127023			-12.1438	0.0522851	0.350972	0.147599	0.298687	0.0953137			-12.1438	0.11338	0.386775	0.193182	0.273395	0.0798024			-12.1438	0.0909594	0.49824	0.260957	0.407281	0.169998
-12.0063	0.0318634	0.3973	0.140177	0.365437	0.108314			-12.0063	0.0612238	0.358946	0.139735	0.297722	0.0785113			-12.0063	0.108734	0.384311	0.204558	0.275577	0.0958244			-12.0063	0.083403	0.499391	0.262405	0.415988	0.179002
-11.8687	0.0363614	0.394057	0.136226	0.357696	0.0998643			-11.8687	0.0706077	0.368434	0.132193	0.297826	0.0615851			-11.8687	0.116805	0.394259	0.206106	0.277454	0.0893008			-11.8687	0.0869625	0.510315	0.254437	0.423352	0.167475
-11.7312	0.0277416	0.39018	0.146675	0.362439	0.118933			-11.7312	0.0633705	0.366185	0.141432	0.302815	0.0780615			-11.7312	0.124081	0.403297	0.198238	0.279216	0.0741575			-11.7312	0.0966191	0.515258	0.256087	0.418639	0.159468
-11.5938	0.0248808	0.398633	0.153252	0.373752	0.128371			-11.5938	0.0550905	0.362063	0.150306	0.306973	0.0952157			-11.5938	0.119128	0.400184	0.200205	0.281056	0.0810771			-11.5938	0.0948288	0.510446	0.267254	0.415618	0.172425
-11.4563	0.0352257	0.408101	0.144924	0.372875	0.109698			-11.4563	0.0634544	0.369788	0.142993	0.306334	0.0795389			-11.4563	0.114792	0.397559	0.211324	0.282768	0.0965323			-11.4563	0.0875351	0.51163	0.26892	0.424094	0.181385
-11.3188	0.0397817	0.404877	0.140484	0.365095	0.100702			-11.3188	0.0725632	0.378962	0.135716	0.306399	0.063153			-11.3188	0.122667	0.407655	0.21233	0.284987	0.0896622			-11.3188	0.09119	0.522752	0.261531	0.431562	0.170341
-11.1812	0.0310197	0.400906	0.151236	0.369886	0.120217			-11.1812	0.0646292	0.376105	0.145011	0.311476	0.0803822			-11.1812	0.1298	0.41622	0.204345	0.28642	0.0745449			-11.1812	0.100814	0.527673	0.263341	0.426859	0.162527
-11.0437	0.0279457	0.409439	0.158114	0.381493	0.130168			-11.0437	0.0569435	0.371802	0.155197	0.314859	0.0982532			-11.0437	0.124655	0.41306	0.206466	0.288406	0.0818115			-11.0437	0.0995107	0.522789	0.274223	0.423278	0.174712
-10.9062	0.0384601	0.418884	0.150701	0.380424	0.112241			-10.9062	0.0653835	0.379391	0.148254	0.314007	0.0828706			-10.9062	0.120238	0.411065	0.21784	0.290827	0.0976015			-10.9062	0.0918925	0.523839	0.275613	0.431946	0.18372
-10.7688	0.0428807	0.41583	0.146058	0.372949	0.103177			-10.7688	0.0746436	0.388402	0.140597	0.313759	0.0659537			-10.7688	0.128109	0.420598	0.218728	0.292489	0.090619			-10.7688	0.0951977	0.534958	0.267915	0.43976	0.172718
-10.6313	0.034316	0.411595	0.156521	0.377279	0.122205			-10.6313	0.0668622	0.385524	0.150385	0.318662	0.0835224			-10.6313	0.135149	0.429273	0.210406	0.294124	0.0752567			-10.6313	0.105158	0.53988	0.269576	0.434722	0.164418
-10.4937	0.031235	0.420199	0.162985	0.388964	0.13175			-10.4937	0.0585036	0.381293	0.159623	0.32279	0.101119			-10.4937	0.130076	0.42613	0.212207	0.296054	0.0821313			-10.4937	0.103745	0.535107	0.280272	0.431361	0.176527
-10.3562	0.0416981	0.429549	0.155045	0.387851	0.113347			-10.3562	0.06749	0.388532	0.152421	0.321042	0.0849306			-10.3562	0.125339	0.424053	0.223549	0.298714	0.0982102			-10.3562	0.0961552	0.536342	0.281484	0.440187	0.185329
-10.2188	0.0459323	0.426338	0.150923	0.380406	0.104991			-10.2188	0.076847	0.397323	0.145067	0.320476	0.0682204			-10.2188	0.133026	0.434359	0.224761	0.301332	0.0917352			-10.2188	0.09968	0.547889	0.273939	0.448209	0.174258
-10.0813	0.0371826	0.42299	0.161481	0.385807	0.124299			-10.0813	0.0694812	0.394415	0.154393	0.324933	0.0849117			-10.0813	0.139357	0.442812	0.216509	0.303455	0.0771517			-10.0813	0.109599	0.552803	0.275342	0.443204	0.165744
-9.94375	0.034176	0.431489	0.168352	0.397313	0.134176			-9.94375	0.0614316	0.390079	0.164114	0.328648	0.102682			-9.94375	0.13396	0.439737	0.218218	0.305777	0.0842578			-9.94375	0.108205	0.547579	0.286118	0.439374	0.177913
-9.80625	0.0447524	0.440567	0.160179	0.395815	0.115427			-9.80625	0.0703786	0.397427	0.156551	0.327049	0.0861725			-9.80625	0.129487	0.437712	0.228996	0.308224	0.0995085			-9.80625	0.100709	0.54868	0.287581	0.447971	0.186872
-9.66875	0.0490377	0.437623	0.155741	0.388585	0.106704			-9.66875	0.0797625	0.406439	0.148633	0.326677	0.0688709			-9.66875	0.137105	0.447754	0.2307	0.310649	0.0935946			-9.66875	0.103969	0.560289	0.27988	0.45632	0.175911
-9.53125	0.0399424	0.433331	0.166484	0.393389	0.126541			-9.53125	0.0725301	0.403754	0.1575	0.331224	0.0849694			-9.53125	0.144436	0.456234	0.222698	0.311799	0.078262			-9.53125	0.114097	0.56526	0.281244	0.451162	0.167147
-9.39375	0.0369902	0.442339	0.172847	0.405349	0.135857			-9.39375	0.064475	0.399377	0.167277	0.334902	0.102802			-9.39375	0.139067	0.453222	0.224605	0.314155	0.0855382			-9.39375	0.113247	0.560819	0.292	0.447572	0.178753
-9.25625	0.0476675	0.452354	0.164499	0.404686	0.116832			-9.25625	0.0732451	0.406856	0.159909	0.333611	0.0866638			-9.25625	0.134317	0.451113	0.235564	0.316796	0.101247			-9.25625	0.105852	0.561825	0.293668	0.455973	0.187816
-9.11875	0.0520867	0.449397	0.160682	0.39731	0.108595			-9.11875	0.0827035	0.415867	0.152264	0.333163	0.0695603			-9.11875	0.142697	0.460339	0.236882	0.317642	0.0941846			-9.11875	0.109268	0.572417	0.286145	0.463149	0.176877
-8.98125	0.0429947	0.445168	0.170889	0.402173	0.127894			-8.98125	0.0755756	0.412989	0.161022	0.337413	0.0854468			-8.98125	0.15007	0.468957	0.228822	0.318887	0.0787521			-8.98125	0.119037	0.577458	0.287487	0.458421	0.16845
-8.84375	0.0401282	0.454179	0.177657	0.414051	0.137528			-8.84375	0.067365	0.408844	0.170853	0.341479	0.103488			-8.84375	0.14487	0.465554	0.230962	0.320684	0.0860919			-8.84375	0.11782	0.573098	0.298307	0.455278	0.180487
-8.70625	0.0509223	0.464513	0.169546	0.413591	0.118623			-8.70625	0.0761605	0.416248	0.163523	0.340087	0.087363			-8.70625	0.140301	0.463262	0.24225	0.322961	0.101948			-8.70625	0.110256	0.575032	0.300605	0.464776	0.190349
-8.56875	0.0550416	0.461744	0.165155	0.406702	0.110114			-8.56875	0.0857525	0.425035	0.155644	0.339282	0.0698918			-8.56875	0.148573	0.472508	0.243759	0.323935	0.0951861			-8.56875	0.113808	0.58641	0.29315	0.472602	0.179343
-8.43125	0.0459492	0.457695	0.176154	0.411746	0.130205			-8.43125	0.0786319	0.422094	0.164692	0.343462	0.0860604			-8.43125	0.155975	0.480707	0.235921	0.324731	0.079946			-8.43125	0.123439	0.59161	0.29503	0.46817	0.171591
-8.29375	0.0439441	0.46626	0.183027	0.422315	0.139083			-8.29375	0.0705911	0.417507	0.174061	0.346915	0.10347			-8.29375	0.15055	0.477007	0.237761	0.326457	0.0872109			-8.29375	0.122253	0.587714	0.306274	0.465461	0.184022
-8.15625	0.054871	0.47595	0.175167	0.421079	0.120296			-8.15625	0.079695	0.42431	0.166578	0.344615	0.0868832			-8.15625	0.146361	0.474158	0.248749	0.327797	0.102388			-8.15625	0.114532	0.589367	0.307686	0.474835	0.193154
-8.01875	0.0591189	0.47363	0.170786	0.414511	0.111667			-8.01875	0.0890616	0.432955	0.158885	0.343894	0.0698232			-8.01875	0.154436	0.48339	0.250088	0.328954	0.095652			-8.01875	0.117875	0.6006	0.3002	0.482725	0.182325
-7.88125	0.0507371	0.469576	0.181205	0.418839	0.130468			-7.88125	0.0818726	0.430061	0.168352	0.348188	0.0864796			-7.88125	0.161557	0.491347	0.242054	0.32979	0.0804972			-7.88125	0.127768	0.606031	0.301286	0.478263	0.173518
-7.74375	0.0483758	0.47833	0.187409	0.429954	0.139033			-7.74375	0.0737533	0.425719	0.177229	0.351965	0.103475			-7.74375	0.156509	0.48706	0.244049	0.330551	0.0875406			-7.74375	0.126523	0.601164	0.312445	0.47464	0.185922
-7.60625	0.0584046	0.488318	0.179681	0.429913	0.121276			-7.60625	0.0827479	0.432771	0.16963	0.350023	0.0868822			-7.60625	0.152503	0.484592	0.254963	0.332089	0.10246			-7.60625	0.118789	0.603033	0.314119	0.484244	0.19533
-7.46875	0.0622116	0.486114	0.176004	0.423903	0.113793			-7.46875	0.0921132	0.441213	0.161858	0.3491	0.0697449			-7.46875	0.160686	0.493621	0.256193	0.332935	0.0955064			-7.46875	0.121535	0.614514	0.306602	0.492978	0.185066
-7.33125	0.0541039	0.482197	0.186387	0.428093	0.132283			-7.33125	0.0849281	0.438509	0.170981	0.353581	0.0860524			-7.33125	0.167321	0.501707	0.248147	0.334386	0.0808259			-7.33125	0.131125	0.619862	0.308214	0.488737	0.177089
-7.19375	0.0516988	0.491158	0.193155	0.439459	0.141456			-7.19375	0.0770516	0.433371	0.18014	0.356319	0.103089			-7.19375	0.162462	0.497745	0.249831	0.335283	0.0873688			-7.19375	0.129623	0.615675	0.31966	0.486052	0.190037
-7.05625	0.0614611	0.501467	0.184864	0.440005	0.123403			-7.05625	0.0861462	0.440661	0.172453	0.354515	0.0863069			-7.05625	0.158617	0.494602	0.260729	0.335985	0.102112			-7.05625	0.12193	0.617094	0.322238	0.495164	0.200308
-6.91875	0.0649721	0.499266	0.180249	0.434294	0.115277			-6.91875	0.095173	0.449448	0.164666	0.354275	0.069493			-6.91875	0.166999	0.504435	0.262006	0.337436	0.0950073			-6.91875	0.124553	0.628261	0.314906	0.503708	0.190352
-6.78125	0.0558067	0.496228	0.191142	0.440421	0.135336			-6.78125	0.0878167	0.446506	0.17364	0.35869	0.0858231			-6.78125	0.173672	0.512273	0.253926	0.338601	0.0802541			-6.78125	0.134119	0.633442	0.316868	0.499323	0.182748
-6.64375	0.0531736	0.504992	0.198257	0.451819	0.145083			-6.64375	0.07987	0.441919	0.183028	0.362049	0.103158			-6.64375	0.1687	0.508302	0.255231	0.339602	0.0865316			-6.64375	0.132627	0.628728	0.328089	0.496101	0.195462
-6.50625	0.0637823	0.514864	0.19059	0.451082	0.126808			-6.50625	0.0892147	0.448729	0.175092	0.359514	0.0858776			-6.50625	0.164587	0.505973	0.265852	0.341386	0.101265			-6.50625	0.124669	0.630226	0.330171	0.505557	0.205502
-6.36875	0.0675154	0.512575	0.186268	0.44506	0.118752			-6.36875	0.0983027	0.45764	0.167177	0.359337	0.0688743			-6.36875	0.17309	0.515106	0.266929	0.342016	0.093839			-6.36875	0.127368	0.641546	0.323305	0.514178	0.195937
-6.23125	0.0582142	0.509126	0.197394	0.450912	0.13918			-6.23125	0.0908661	0.455201	0.175811	0.364335	0.0849452			-6.23125	0.180589	0.522744	0.258775	0.342156	0.0781861			-6.23125	0.137158	0.646606	0.325344	0.509449	0.188187
-6.09375	0.0554943	0.517857	0.204726	0.462363	0.149232			-6.09375	0.0826988	0.4506	0.18482	0.367901	0.102121			-6.09375	0.175403	0.519149	0.260592	0.343746	0.0851886			-6.09375	0.135727	0.642416	0.336138	0.506689	0.200412
-5.95625	0.0662893	0.527552	0.196785	0.461263	0.130495			-5.95625	0.0914964	0.457289	0.17736	0.365793	0.0858632			-5.95625	0.171387	0.516704	0.270952	0.345318	0.0995657			-5.95625	0.128198	0.643778	0.337891	0.51558	0.209693
-5.81875	0.0700518	0.525317	0.192371	0.455265	0.12232			-5.81875	0.101136	0.466071	0.169741	0.364935	0.068605			-5.81875	0.180199	0.526156	0.27181	0.345957	0.0916102			-5.81875	0.131547	0.654716	0.330414	0.523169	0.198867
-5.68125	0.0605504	0.521444	0.203498	0.460894	0.142947			-5.68125	0.0941353	0.463154	0.178748	0.369019	0.0846123			-5.68125	0.18742	0.534214	0.263442	0.346794	0.0760217			-5.68125	0.14052	0.660144	0.332236	0.519624	0.191716
-5.54375	0.0580694	0.530207	0.210822	0.472137	0.152752			-5.54375	0.0867453	0.45843	0.18758	0.371685	0.100835			-5.54375	0.182522	0.529953	0.265252	0.347431	0.0827297			-5.54375	0.139386	0.655569	0.343312	0.516183	0.203926
-5.40625	0.0688201	0.540195	0.202874	0.471375	0.134054			-5.40625	0.0963215	0.465676	0.18016	0.369355	0.0838388			-5.40625	0.179103	0.527709	0.276024	0.348606	0.096921			-5.40625	0.131689	0.656592	0.344976	0.524903	0.213286
-5.26875	0.0721645	0.537991	0.198496	0.465827	0.126332			-5.26875	0.105825	0.475125	0.172771	0.3693	0.0669463			-5.26875	0.187641	0.537402	0.276501	0.34976	0.0888602			-5.26875	0.134895	0.66731	0.337619	0.532414	0.202724
-5.13125	0.0630994	0.534072	0.209588	0.470973	0.146488			-5.13125	0.0984628	0.472309	0.181799	0.373846	0.0833365			-5.13125	0.194173	0.546058	0.268566	0.351886	0.0743929			-5.13125	0.144284	0.672451	0.33936	0.528167	0.195076
-4.99375	0.0608811	0.542923	0.216728	0.482042	0.155847			-4.99375	0.0909164	0.467585	0.190632	0.376669	0.0997157			-4.99375	0.189007	0.542782	0.270122	0.353775	0.0811156			-4.99375	0.143244	0.668177	0.350254	0.524933	0.207011
-4.85625	0.071348	0.553045	0.208905	0.481697	0.137557			-4.85625	0.0996292	0.474831	0.183212	0.375202	0.0835827			-4.85625	0.185825	0.540251	0.2808	0.354426	0.0949748			-4.85625	0.136125	0.669517	0.352754	0.533392	0.216629
-4.71875	0.0750917	0.550354	0.204566	0.475262	0.129475			-4.71875	0.108369	0.484284	0.175823	0.375915	0.0674535			-4.71875	0.195069	0.550475	0.28163	0.355406	0.0865616			-4.71875	0.139152	0.680461	0.345342	0.541309	0.206189
-4.58125	0.0663743	0.546758	0.215367	0.480383	0.148992			-4.58125	0.100793	0.481703	0.184851	0.38091	0.0840575			-4.58125	0.201902	0.558869	0.273866	0.356967	0.0719633			-4.58125	0.148958	0.685402	0.34679	0.536444	0.197832
-4.44375	0.0639643	0.555836	0.222402	0.491872	0.158437			-4.44375	0.0931697	0.477509	0.193684	0.38434	0.100514			-4.44375	0.196646	0.556292	0.275704	0.359646	0.0790583			-4.44375	0.148083	0.681047	0.357787	0.532965	0.209705
-4.30625	0.0743132	0.56558	0.2146	0.491266	0.140286			-4.30625	0.102737	0.484706	0.186263	0.381968	0.0835261			-4.30625	0.193272	0.554799	0.286313	0.361527	0.0930418			-4.30625	0.140499	0.682061	0.359847	0.541561	0.219348
-4.16875	0.0779064	0.563168	0.210187	0.485262	0.132281			-4.16875	0.112374	0.493749	0.178875	0.381375	0.0665001			-4.16875	0.2017	0.564344	0.287352	0.362643	0.085652			-4.16875	0.144002	0.693042	0.352384	0.54904	0.208382
-4.03125	0.0691864	0.56022	0.220789	0.491034	0.151603			-4.03125	0.105361	0.491887	0.187971	0.386526	0.0826099			-4.03125	0.20856	0.573193	0.279119	0.364633	0.0705584			-4.03125	0.153459	0.698352	0.35385	0.544893	0.200391
-3.89375	0.0669691	0.568654	0.227154	0.501685	0.160184			-3.89375	0.0983684	0.487904	0.197351	0.389536	0.0989824			-3.89375	0.203433	0.570471	0.280721	0.367038	0.0772882			-3.89375	0.152531	0.694044	0.364751	0.541513	0.21222
-3.75625	0.0773647	0.578418	0.219866	0.501054	0.142501			-3.75625	0.107375	0.49515	0.189544	0.387775	0.0821691			-3.75625	0.200344	0.568079	0.291665	0.367735	0.0913209			-3.75625	0.145126	0.695027	0.36673	0.5499	0.221604
-3.61875	0.080958	0.576013	0.216013	0.495055	0.135055			-3.61875	0.116633	0.504611	0.181928	0.387978	0.0652953			-3.61875	0.20905	0.578283	0.292851	0.369233	0.0838007			-3.61875	0.148089	0.705809	0.35944	0.557719	0.211351
-3.48125	0.0722541	0.572397	0.226058	0.500143	0.153804			-3.48125	0.110132	0.5027	0.191045	0.392568	0.0809136			-3.48125	0.215372	0.586452	0.284921	0.37108	0.0695496			-3.48125	0.158026	0.711666	0.360406	0.55364	0.20238
-3.34375	0.0703672	0.580456	0.233017	0.510088	0.16265			-3.34375	0.102959	0.498735	0.200797	0.395775	0.0978381			-3.34375	0.209963	0.583362	0.286812	0.373399	0.0768487			-3.34375	0.157237	0.707211	0.371075	0.549974	0.213838
-3.20625	0.0809819	0.589955	0.225228	0.508973	0.144247			-3.20625	0.112514	0.50624	0.193251	0.393727	0.0807371			-3.20625	0.206827	0.582277	0.297879	0.375449	0.0910518			-3.20625	0.149633	0.708764	0.3734	0.559131	0.223768
-3.06875	0.084736	0.587426	0.220926	0.50269	0.13619			-3.06875	0.122409	0.515647	0.185854	0.393238	0.0634452			-3.06875	0.215582	0.591965	0.299225	0.376383	0.0836432			-3.06875	0.152935	0.720019	0.365679	0.567084	0.212744
-2.93125	0.0755021	0.583741	0.231194	0.508239	0.155692			-2.93125	0.114829	0.513708	0.195002	0.398879	0.0801727			-2.93125	0.221794	0.600023	0.291238	0.378229	0.0694436			-2.93125	0.162381	0.725597	0.366505	0.563216	0.204125
-2.79375	0.0737506	0.591911	0.238275	0.51816	0.164525			-2.79375	0.107325	0.509356	0.204631	0.402031	0.0973059			-2.79375	0.216053	0.596698	0.292993	0.380645	0.07694			-2.79375	0.161297	0.721574	0.376984	0.560276	0.215686
-2.65625	0.0842836	0.601667	0.230133	0.517383	0.14585			-2.65625	0.116686	0.51713	0.197298	0.400444	0.0806119			-2.65625	0.212778	0.594832	0.304201	0.382054	0.0914231			-2.65625	0.154225	0.723016	0.379116	0.568792	0.224891
-2.51875	0.087861	0.599093	0.22584	0.511232	0.137979			-2.51875	0.125756	0.526703	0.189817	0.400947	0.064061			-2.51875	0.221491	0.605007	0.305336	0.383515	0.083845			-2.51875	0.157082	0.733899	0.371268	0.576817	0.214185
-2.38125	0.0787724	0.595529	0.236244	0.516756	0.157471			-2.38125	0.118692	0.524496	0.199656	0.405804	0.0809639			-2.38125	0.227667	0.613635	0.297136	0.385968	0.0694694			-2.38125	0.167044	0.739744	0.372197	0.5727	0.205153
-2.24375	0.0768559	0.604217	0.242336	0.527361	0.16548			-2.24375	0.111248	0.520346	0.208917	0.409098	0.0976691			-2.24375	0.22211	0.61028	0.298944	0.388171	0.0768338			-2.24375	0.166342	0.736041	0.38306	0.569699	0.216718
-2.10625	0.0875613	0.614285	0.234347	0.526724	0.146786			-2.10625	0.120717	0.527207	0.201336	0.40649	0.0806199			-2.10625	0.218881	0.60828	0.309908	0.389399	0.0910276			-2.10625	0.158487	0.737203	0.385036	0.578716	0.226549
-1.96875	0.0910156	0.611805	0.229681	0.52079	0.138665			-1.96875	0.12972	0.536439	0.194022	0.406719	0.0643024			-1.96875	0.227595	0.618016	0.310863	0.390422	0.0832687			-1.96875	0.161544	0.748472	0.377503	0.586928	0.215959
-1.83125	0.0823545	0.608767	0.239564	0.526412	0.157209			-1.83125	0.122337	0.534609	0.20325	0.412271	0.0809131			-1.83125	0.233781	0.626471	0.302786	0.392691	0.0690058			-1.83125	0.171218	0.754609	0.378364	0.58339	0.207146
-1.69375	0.0805149	0.617069	0.245521	0.536554	0.165006			-1.69375	0.114944	0.530624	0.213004	0.41568	0.0980599			-1.69375	0.22822	0.623493	0.305012	0.395273	0.0767915			-1.69375	0.170443	0.750899	0.389177	0.580456	0.218735
-1.55625	0.0911576	0.627022	0.237856	0.535864	0.146698			-1.55625	0.124429	0.537733	0.205457	0.413303	0.0810279			-1.55625	0.224952	0.622219	0.316002	0.397267	0.0910497			-1.55625	0.163379	0.752093	0.391361	0.588714	0.227982
-1.41875	0.0946158	0.625118	0.233581	0.530502	0.138965			-1.41875	0.133732	0.546924	0.198125	0.413192	0.0643932			-1.41875	0.233485	0.632473	0.316671	0.398988	0.083186			-1.41875	0.166172	0.763016	0.384144	0.596844	0.217972
-1.28125	0.0855587	0.621722	0.243653	0.536163	0.158094			-1.28125	0.126649	0.544872	0.207426	0.418223	0.0807777			-1.28125	0.239612	0.641272	0.308594	0.401659	0.0689815			-1.28125	0.175982	0.769106	0.38491	0.593124	0.208928
-1.14375	0.0835903	0.629948	0.250535	0.546357	0.166945			-1.14375	0.118673	0.54016	0.216859	0.421486	0.0981855			-1.14375	0.234226	0.638485	0.311091	0.404258	0.0768648			-1.14375	0.175665	0.765276	0.395782	0.589611	0.220117
-1.00625	0.094537	0.639762	0.242558	0.545225	0.148021			-1.00625	0.127781	0.547493	0.209483	0.419712	0.0817017			-1.00625	0.231382	0.637162	0.321814	0.405781	0.0904325			-1.00625	0.168353	0.76682	0.398487	0.598467	0.230133
-0.86875	0.0978335	0.637824	0.238111	0.539991	0.140278			-0.86875	0.13758	0.557101	0.201614	0.419521	0.0640338			-0.86875	0.240586	0.647125	0.322483	0.406539	0.0818974			-0.86875	0.171308	0.778058	0.390699	0.60675	0.219391
-0.73125	0.0889044	0.634554	0.248451	0.54565	0.159546			-0.73125	0.129878	0.554643	0.211111	0.424765	0.0812328			-0.73125	0.24749	0.655398	0.314678	0.407908	0.0671885			-0.73125	0.181104	0.783953	0.391626	0.60285	0.210522
-0.59375	0.0873319	0.643002	0.25461	0.55567	0.167279			-0.59375	0.122309	0.550163	0.220053	0.427853	0.0977436			-0.59375	0.241621	0.652653	0.317001	0.411032	0.0753797			-0.59375	0.180717	0.780421	0.402324	0.599703	0.221607
-0.45625	0.0984295	0.652802	0.247034	0.554372	0.148605			-0.45625	0.131393	0.557334	0.212907	0.425942	0.0815146			-0.45625	0.238186	0.651068	0.327555	0.412882	0.0893694			-0.45625	0.173027	0.781872	0.404656	0.608846	0.23163
-0.31875	0.101801	0.651731	0.243096	0.54993	0.141295			-0.31875	0.14077	0.566689	0.205524	0.42592	0.0647541			-0.31875	0.247042	0.661899	0.328537	0.414857	0.0814946			-0.31875	0.176226	0.793229	0.397262	0.617003	0.221036
-0.18125	0.0927516	0.648837	0.253282	0.556085	0.16053			-0.18125	0.133167	0.564417	0.214433	0.43125	0.0812661			-0.18125	0.253608	0.670651	0.320786	0.417044	0.0671787			-0.18125	0.185835	0.799178	0.39879	0.613343	0.212955
-0.04375	0.0909034	0.65674	0.260054	0.565837	0.169151			-0.04375	0.1256	0.560128	0.223107	0.434527	0.0975065			-0.04375	0.247261	0.668273	0.323381	0.421013	0.0761204			-0.04375	0.185372	0.795466	0.409429	0.610094	0.224057
0.09375	0.101942	0.667093	0.252096	0.565151	0.150153			0.09375	0.134491	0.566874	0.215964	0.432383	0.0814726			0.09375	0.243492	0.667863	0.334887	0.424371	0.0913951			0.09375	0.178284	0.797288	0.411517	0.619004	0.233233
0.23125	0.105212	0.665293	0.24751	0.560082	0.142299			0.23125	0.143821	0.57598	0.208743	0.432158	0.0649213			0.23125	0.252381	0.678498	0.336451	0.426116	0.0840697			0.23125	0.181211	0.808574	0.404236	0.627362	0.223025
0.36875	0.0960861	0.662181	0.25786	0.566095	0.161774			0.36875	0.13616	0.574051	0.217966	0.437891	0.0818062			0.36875	0.258358	0.687485	0.328913	0.429127	0.0705543			0.36875	0.191238	0.814451	0.405637	0.623213	0.214398
0.50625	0.0949195	0.670769	0.264057	0.57585	0.169138			0.50625	0.127842	0.569804	0.226946	0.441962	0.099104			0.50625	0.252525	0.685108	0.330766	0.432583	0.0782411			0.50625	0.191146	0.810936	0.416437	0.61979	0.225291
0.64375	0.105526	0.681064	0.256346	0.575538	0.150821			0.64375	0.136904	0.576646	0.2191	0.439742	0.0821957			0.64375	0.249294	0.684056	0.341608	0.434762	0.0923144			0.64375	0.183873	0.812288	0.418899	0.628415	0.235026
0.78125	0.108751	0.681244	0.252436	0.572493	0.143685			0.78125	0.146496	0.585737	0.211789	0.439241	0.0652931			0.78125	0.257847	0.695387	0.342962	0.43754	0.0851148			0.78125	0.187213	0.823	0.411987	0.635787	0.224774
0.91875	0.0995045	0.684809	0.262445	0.585304	0.16294			0.91875	0.138755	0.58369	0.220672	0.444935	0.0819171			0.91875	0.263753	0.704193	0.335721	0.440441	0.0719685			0.91875	0.197575	0.829081	0.413272	0.631507	0.215698
1.05625	0.0983975	0.694144	0.269209	0.595746	0.170811			1.05625	0.130791	0.579482	0.229211	0.448691	0.0984206			1.05625	0.257558	0.701367	0.33834	0.44381	0.0807827			1.05625	0.197554	0.825394	0.424415	0.62784	0.226861
1.19375	0.109446	0.7028	0.26125	0.593354	0.151805			1.19375	0.139711	0.586561	0.22193	0.44685	0.0822197			1.19375	0.253397	0.700768	0.349568	0.447372	0.0961712			1.19375	0.190489	0.826499	0.42682	0.636009	0.236331
1.33125	0.113433	0.700236	0.256675	0.586803	0.143242			1.33125	0.148764	0.595885	0.214275	0.447121	0.065511			1.33125	0.261417	0.711195	0.351123	0.449778	0.0897067			1.33125	0.193307	0.837774	0.419832	0.644467	0.226525
1.46875	0.104799	0.696094	0.267383	0.591295	0.162584			1.46875	0.141101	0.593858	0.223515	0.452758	0.0824139			1.46875	0.267258	0.719463	0.344259	0.452205	0.0770014			1.46875	0.20326	0.844266	0.421318	0.641007	0.218058
1.60625	0.103706	0.704008	0.273958	0.600302	0.170252			1.60625	0.133454	0.589003	0.232261	0.455549	0.0988072			1.60625	0.261246	0.716769	0.346746	0.455523	0.0855002			1.60625	0.203307	0.841081	0.432591	0.637774	0.229284
1.74375	0.115025	0.713452	0.265884	0.598427	0.150859			1.74375	0.142751	0.596491	0.225119	0.45374	0.0823676			1.74375	0.257852	0.716373	0.358334	0.458522	0.100482			1.74375	0.195677	0.842466	0.435472	0.646789	0.239795
1.88125	0.118289	0.712417	0.262079	0.594128	0.143791			1.88125	0.151807	0.605798	0.217939	0.453991	0.0661322			1.88125	0.266317	0.726636	0.360056	0.460318	0.0937382			1.88125	0.198859	0.853408	0.428061	0.654549	0.229202
2.01875	0.109176	0.709781	0.272547	0.600605	0.16337			2.01875	0.143967	0.603809	0.227153	0.459841	0.0831853			2.01875	0.272063	0.735519	0.352888	0.463456	0.0808255			2.01875	0.2087	0.859914	0.429695	0.651214	0.220995
2.15625	0.107743	0.717797	0.27898	0.610054	0.171238			2.15625	0.136374	0.599479	0.235771	0.463105	0.0993977			2.15625	0.265331	0.733206	0.355221	0.467875	0.0898896			2.15625	0.208295	0.856505	0.441168	0.648211	0.232873
2.29375	0.118768	0.727916	0.271573	0.609148	0.152805			2.29375	0.145554	0.606187	0.228252	0.460634	0.0826982			2.29375	0.261887	0.732285	0.366372	0.470398	0.104485			2.29375	0.200781	0.857979	0.444122	0.657199	0.243342
2.43125	0.121972	0.726278	0.268192	0.604307	0.146221			2.43125	0.15423	0.61551	0.22123	0.461279	0.0669995			2.43125	0.270382	0.742971	0.367681	0.472589	0.097299			2.43125	0.203965	0.869131	0.436877	0.665166	0.232912
2.56875	0.113198	0.723212	0.27865	0.610013	0.165451			2.56875	0.146318	0.613003	0.230621	0.466685	0.0843031			2.56875	0.27581	0.751504	0.360308	0.475694	0.0844976			2.56875	0.213869	0.875356	0.437877	0.661487	0.224008
2.70625	0.112229	0.73165	0.28504	0.61942	0.172811			2.70625	0.138846	0.608222	0.239544	0.469376	0.100698			2.70625	0.269604	0.748987	0.363245	0.479382	0.0936405			2.70625	0.213479	0.871767	0.449082	0.658287	0.235603
2.84375	0.122866	0.741667	0.277661	0.6188	0.154794			2.84375	0.148161	0.615004	0.231695	0.466843	0.0835344			2.84375	0.265923	0.748125	0.37446	0.482202	0.108537			2.84375	0.206387	0.873077	0.451757	0.66669	0.24537
2.98125	0.126004	0.741019	0.273883	0.615015	0.14788			2.98125	0.157015	0.624331	0.224284	0.467316	0.0672689			2.98125	0.274085	0.759472	0.375632	0.485387	0.101546			2.98125	0.208962	0.883842	0.444545	0.67488	0.235583
3.11875	0.11691	0.73812	0.284037	0.62121	0.167127			3.11875	0.148957	0.621869	0.233137	0.472912	0.0841799			3.11875	0.279814	0.768339	0.368385	0.488524	0.0885703			3.11875	0.218646	0.890412	0.445368	0.671766	0.226722
3.25625	0.115966	0.745937	0.291065	0.629971	0.175099			3.25625	0.141843	0.61701	0.241451	0.475167	0.0996086			3.25625	0.273979	0.76591	0.370912	0.491931	0.0969328			3.25625	0.21866	0.887021	0.456427	0.668361	0.237767
3.39375	0.127207	0.756105	0.283568	0.628898	0.156361			3.39375	0.151165	0.624108	0.234269	0.472943	0.0831033			3.39375	0.270391	0.765624	0.382128	0.495233	0.111737			3.39375	0.211142	0.888449	0.45915	0.677306	0.248007
3.53125	0.130176	0.75517	0.279475	0.624993	0.149298			3.53125	0.159841	0.63326	0.226885	0.47342	0.0670443			3.53125	0.279291	0.775945	0.382991	0.496654	0.1037			3.53125	0.214131	0.899421	0.451927	0.685291	0.237796
3.66875	0.120951	0.752888	0.290209	0.631937	0.169258			3.66875	0.151976	0.631064	0.235791	0.479088	0.0838151			3.66875	0.284841	0.784803	0.375869	0.499962	0.0910278			3.66875	0.223791	0.905861	0.452968	0.682069	0.229177
3.80625	0.119806	0.760679	0.296889	0.640873	0.177083			3.80625	0.144829	0.62637	0.244185	0.48154	0.0993551			3.80625	0.278559	0.782117	0.379147	0.503558	0.100589			3.80625	0.223254	0.902502	0.463867	0.679248	0.240613
3.94375	0.130805	0.770651	0.289247	0.639846	0.158442			3.94375	0.153998	0.633309	0.235993	0.47931	0.0819943			3.94375	0.27569	0.781045	0.390221	0.505356	0.114531			3.94375	0.215739	0.903771	0.466369	0.688033	0.250631
4.08125	0.133494	0.770393	0.285009	0.636899	0.151515			4.08125	0.162871	0.64267	0.22844	0.479799	0.0655693			4.08125	0.284515	0.791203	0.391672	0.506687	0.107156			4.08125	0.218173	0.914714	0.458903	0.696542	0.240731
4.21875	0.124253	0.768179	0.295278	0.643925	0.171024			4.21875	0.155028	0.640894	0.236968	0.485866	0.0819397			4.21875	0.290022	0.799929	0.384507	0.509907	0.0944856			4.21875	0.227898	0.921481	0.459485	0.693583	0.231588
4.35625	0.123239	0.776184	0.302372	0.652945	0.179133			4.35625	0.147954	0.636907	0.245402	0.488952	0.0974481			4.35625	0.283828	0.796967	0.386936	0.513138	0.103108			4.35625	0.227647	0.91799	0.470239	0.690343	0.242592
4.49375	0.134376	0.786208	0.294421	0.651832	0.160045			4.49375	0.15753	0.643781	0.237252	0.486251	0.0797217			4.49375	0.280804	0.796082	0.397714	0.515279	0.116911			4.49375	0.219258	0.919355	0.472624	0.700097	0.253366
4.63125	0.137246	0.785328	0.290031	0.648081	0.152785			4.63125	0.167018	0.652969	0.229143	0.485951	0.0621257			4.63125	0.289543	0.80653	0.398314	0.516987	0.108771			4.63125	0.221968	0.93092	0.465225	0.708952	0.243257
4.76875	0.127844	0.783219	0.300579	0.655375	0.172735			4.76875	0.159739	0.651269	0.238573	0.49153	0.0788333			4.76875	0.295048	0.815463	0.39103	0.520415	0.095982			4.76875	0.231814	0.937985	0.465815	0.706172	0.234001
4.90625	0.126129	0.791434	0.306778	0.665305	0.180649			4.90625	0.152093	0.646706	0.247234	0.494612	0.0951405			4.90625	0.288663	0.813294	0.393958	0.524631	0.105295			4.90625	0.23092	0.935284	0.476678	0.704364	0.245758
5.04375	0.137316	0.801398	0.298938	0.664082	0.161623			5.04375	0.16163	0.654267	0.239044	0.492637	0.0774145			5.04375	0.28567	0.81223	0.405118	0.526559	0.119448			5.04375	0.222823	0.936378	0.479112	0.713555	0.256288
5.18125	0.140154	0.799558	0.294865	0.659404	0.154711			5.18125	0.170993	0.664249	0.231557	0.493256	0.0605635			5.18125	0.294637	0.82323	0.405421	0.528593	0.110784			5.18125	0.225513	0.947586	0.471816	0.722072	0.246302
5.31875	0.130484	0.796205	0.305279	0.66572	0.174795			5.31875	0.164012	0.662545	0.240251	0.498534	0.0762397			5.31875	0.300172	0.83207	0.397634	0.531897	0.0974616			5.31875	0.23501	0.954151	0.472585	0.719142	0.237576
5.45625	0.129047	0.804125	0.311913	0.675077	0.182866			5.45625	0.156831	0.658301	0.24891	0.50147	0.0920786			5.45625	0.293496	0.829519	0.400298	0.536023	0.106802			5.45625	0.234179	0.950574	0.483175	0.716394	0.248995
5.59375	0.139908	0.814496	0.303592	0.674588	0.163684			5.59375	0.166238	0.665287	0.24096	0.499049	0.0747225			5.59375	0.29007	0.829505	0.411289	0.539435	0.12122			5.59375	0.226755	0.951325	0.485803	0.72457	0.259048
5.73125	0.142602	0.814377	0.299186	0.671775	0.156584			5.73125	0.175311	0.67518	0.233453	0.499868	0.0581418			5.73125	0.298906	0.840116	0.411751	0.54121	0.112844			5.73125	0.229558	0.962422	0.479076	0.732864	0.249518
5.86875	0.132864	0.811702	0.309702	0.678838	0.176837			5.86875	0.167499	0.673721	0.242704	0.506222	0.0752048			5.86875	0.304297	0.849236	0.403802	0.544939	0.0995044			5.86875	0.23896	0.969399	0.48034	0.730439	0.24138
6.00625	0.131819	0.820148	0.315707	0.688329	0.183888			6.00625	0.160584	0.669927	0.251088	0.509344	0.0905049			6.00625	0.297994	0.847383	0.40663	0.549388	0.108636			6.00625	0.238229	0.966031	0.490901	0.727801	0.252672
6.14375	0.14269	0.830299	0.307977	0.687609	0.165287			6.14375	0.169983	0.677114	0.243076	0.507131	0.0730931			6.14375	0.29513	0.84709	0.417605	0.55196	0.122476			6.14375	0.231084	0.966899	0.493834	0.735815	0.26275
6.28125	0.145288	0.829681	0.303502	0.684394	0.158214			6.28125	0.179376	0.686528	0.235521	0.507152	0.056145			6.28125	0.303616	0.857966	0.418554	0.554351	0.114938			6.28125	0.233422	0.97776	0.486811	0.744337	0.253389
6.41875	0.135889	0.826833	0.313574	0.690943	0.177685			6.41875	0.17183	0.684884	0.245079	0.513053	0.0732484			6.41875	0.308794	0.867365	0.411342	0.558571	0.102549			6.41875	0.24289	0.984464	0.487209	0.741574	0.244318
6.55625	0.134685	0.835164	0.32023	0.700478	0.185545			6.55625	0.164268	0.680499	0.253481	0.516231	0.0892132			6.55625	0.301948	0.865499	0.414106	0.563551	0.112158			6.55625	0.242922	0.980863	0.498053	0.737941	0.255131
6.69375	0.145631	0.845184	0.312298	0.699552	0.166666			6.69375	0.173735	0.687867	0.245497	0.514131	0.0717619			6.69375	0.299182	0.865206	0.424726	0.566024	0.125544			6.69375	0.234737	0.981169	0.500678	0.746432	0.265941
6.83125	0.148338	0.84464	0.308329	0.696302	0.159991			6.83125	0.18257	0.697816	0.238067	0.515246	0.0554969			6.83125	0.308004	0.876166	0.425668	0.568162	0.117664			6.83125	0.237318	0.992066	0.493214	0.754748	0.255896
6.96875	0.138975	0.841612	0.319119	0.702638	0.180144			6.96875	0.174772	0.696113	0.247304	0.521341	0.0725319			6.96875	0.312791	0.885784	0.418238	0.572993	0.105447			6.96875	0.247016	0.998733	0.493585	0.751716	0.246569
7.10625	0.13809	0.848725	0.325959	0.710635	0.187868			7.10625	0.167135	0.691868	0.256315	0.524733	0.0891803			7.10625	0.306763	0.884005	0.420933	0.577242	0.11417			7.10625	0.246319	0.995288	0.504342	0.748969	0.258023
7.24375	0.149351	0.857276	0.317963	0.707925	0.168612			7.24375	0.176779	0.69871	0.248361	0.521931	0.0715819			7.24375	0.304184	0.883953	0.432056	0.579769	0.127872			7.24375	0.238523	0.995863	0.507157	0.75734	0.268634
7.38125	0.152122	0.856508	0.313722	0.704386	0.161601			7.38125	0.185589	0.707897	0.24085	0.522308	0.0552608			7.38125	0.313232	0.89518	0.432497	0.581948	0.119265			7.38125	0.241371	1.00663	0.500225	0.765261	0.258854
7.51875	0.142384	0.854233	0.323663	0.711848	0.181279			7.51875	0.177597	0.706198	0.24958	0.528601	0.0719831			7.51875	0.318997	0.90438	0.4249	0.585383	0.105902			7.51875	0.251202	1.0129	0.500818	0.761696	0.249616
7.65625	0.141544	0.862225	0.330228	0.720681	0.188684			7.65625	0.169977	0.701627	0.258698	0.53165	0.0887211			7.65625	0.313085	0.902899	0.427532	0.589815	0.114447			7.65625	0.250491	1.0097	0.51068	0.759209	0.260189
7.79375	0.152887	0.871857	0.322063	0.71897	0.169176			7.79375	0.178958	0.708829	0.250873	0.529871	0.0719152			7.79375	0.310737	0.903057	0.438721	0.59232	0.127985			7.79375	0.243065	1.01055	0.513002	0.767488	0.269938
7.93125	0.155516	0.871293	0.317553	0.715777	0.162037			7.93125	0.187578	0.718047	0.243332	0.530469	0.0557538			7.93125	0.319377	0.91459	0.439215	0.595214	0.119838			7.93125	0.245473	1.02118	0.505601	0.775706	0.260128
8.06875	0.145706	0.869269	0.32759	0.723562	0.181884			8.06875	0.179473	0.716439	0.252414	0.536966	0.0729417			8.06875	0.324327	0.923954	0.431279	0.599628	0.106953			8.06875	0.255316	1.02769	0.505638	0.772374	0.250321
8.20625	0.144825	0.876924	0.333909	0.732098	0.189083			8.20625	0.172294	0.712457	0.260884	0.540163	0.0885908			8.20625	0.317835	0.922139	0.434299	0.604304	0.116464			8.20625	0.255433	1.02468	0.516351	0.769249	0.260917
8.34375	0.156301	0.886912	0.326289	0.73061	0.169988			8.34375	0.181398	0.719121	0.252829	0.537723	0.0714317			8.34375	0.31479	0.922635	0.445134	0.607844	0.130344			8.34375	0.247891	1.02525	0.518774	0.777363	0.270883
8.48125	0.158603	0.88613	0.321948	0.727527	0.163345			8.48125	0.190111	0.728621	0.245535	0.53851	0.0554234			8.48125	0.323613	0.9342	0.445727	0.610587	0.122114			8.48125	0.250444	1.03563	0.511234	0.785186	0.26079
8.61875	0.148858	0.883687	0.332037	0.73483	0.183179			8.61875	0.1822	0.726984	0.254475	0.544784	0.0722757			8.61875	0.32872	0.943983	0.438335	0.615263	0.109615			8.61875	0.260366	1.04263	0.511387	0.782264	0.25102
8.75625	0.148286	0.889749	0.338203	0.741463	0.189917			8.75625	0.174653	0.722409	0.262631	0.547756	0.0879779			8.75625	0.322671	0.942818	0.441216	0.620147	0.118545			8.75625	0.260412	1.03993	0.521897	0.779522	0.261485
8.89375	0.159508	0.898051	0.329448	0.738543	0.169941			8.89375	0.183538	0.729418	0.254466	0.54588	0.0709279			8.89375	0.32018	0.943102	0.451808	0.622922	0.131628			8.89375	0.253004	1.04052	0.524483	0.787518	0.271478
9.03125	0.162151	0.898015	0.324699	0.735864	0.162548			9.03125	0.192244	0.739957	0.246986	0.547714	0.0547421			9.03125	0.329628	0.954736	0.452799	0.625109	0.123171			9.03125	0.255974	1.05127	0.517314	0.7953	0.261339
9.16875	0.153411	0.896326	0.334607	0.742915	0.181196			9.16875	0.184468	0.739299	0.255909	0.554831	0.0714409			9.16875	0.334823	0.964872	0.445431	0.63005	0.110608			9.16875	0.266118	1.05838	0.51749	0.792262	0.251372
9.30625	0.152983	0.904053	0.340857	0.75107	0.187874			9.30625	0.176616	0.735184	0.264813	0.558569	0.0881971			9.30625	0.32879	0.963085	0.44839	0.634295	0.1196			9.30625	0.266218	1.05536	0.528001	0.789145	0.261782
9.44375	0.163982	0.912364	0.332295	0.748382	0.168312			9.44375	0.18597	0.742989	0.256614	0.557019	0.070644			9.44375	0.326373	0.963681	0.45972	0.637308	0.133347			9.44375	0.259014	1.05642	0.530586	0.797409	0.271571
9.58125	0.166344	0.912223	0.327366	0.74588	0.161022			9.58125	0.194423	0.752792	0.249225	0.558369	0.0548022			9.58125	0.335972	0.975409	0.460549	0.639437	0.124577			9.58125	0.262098	1.06773	0.523431	0.805633	0.261333
9.71875	0.157221	0.911628	0.337744	0.754407	0.180523			9.71875	0.18648	0.751042	0.258324	0.564562	0.0718441			9.71875	0.341143	0.984732	0.453501	0.64359	0.112358			9.71875	0.272178	1.07546	0.523828	0.803286	0.25165
9.85625	0.15682	0.92153	0.344073	0.76471	0.187253			9.85625	0.179267	0.746767	0.266081	0.5675	0.0868143			9.85625	0.334681	0.983084	0.456827	0.648403	0.122146			9.85625	0.272073	1.07352	0.534672	0.801449	0.262599
9.99375	0.168405	0.932551	0.335548	0.764146	0.167143			9.99375	0.188728	0.75317	0.257906	0.564442	0.069178			9.99375	0.332407	0.983189	0.467373	0.650782	0.134966			9.99375	0.264652	1.07459	0.537297	0.809937	0.272645
10.1313	0.171052	0.934634	0.331321	0.763583	0.16027			10.1313	0.196889	0.76244	0.250689	0.565551	0.0538005			10.1313	0.341774	0.99514	0.468724	0.653366	0.12695			10.1313	0.267688	1.08534	0.52985	0.817652	0.262161
10.2688	0.162153	0.935198	0.341265	0.773045	0.179112			10.2688	0.188629	0.761289	0.260734	0.57266	0.0721055			10.2688	0.347073	1.00487	0.461445	0.657795	0.114372			10.2688	0.277687	1.09317	0.530261	0.815478	0.252573
10.4062	0.161937	0.945211	0.347686	0.783275	0.18575			10.4062	0.181435	0.756673	0.269509	0.575239	0.088074			10.4062	0.340667	1.00355	0.464371	0.662878	0.123704			10.4062	0.277537	1.09044	0.540851	0.812902	0.263314
10.5437	0.173138	0.955694	0.339535	0.782557	0.166397			10.5437	0.190348	0.764131	0.262007	0.573783	0.0716589			10.5437	0.338273	1.00384	0.475988	0.665569	0.137715			10.5437	0.270612	1.09096	0.543733	0.82035	0.273121
10.6812	0.175475	0.954291	0.335046	0.778816	0.15957			10.6812	0.19918	0.774388	0.25506	0.575208	0.0558808			10.6812	0.347747	1.01523	0.476991	0.667485	0.129244			10.6812	0.273239	1.10247	0.536924	0.829229	0.263685
10.8188	0.166124	0.949892	0.344634	0.783768	0.17851			10.8188	0.191349	0.773487	0.264216	0.582138	0.0728672			10.8188	0.352498	1.02443	0.469792	0.671931	0.117295			10.8188	0.282999	1.11019	0.537556	0.827194	0.254557
10.9563	0.165876	0.957558	0.351284	0.791682	0.185408			10.9563	0.183645	0.768998	0.271912	0.585353	0.0882663			10.9563	0.346298	1.0226	0.473007	0.676302	0.12671			10.9563	0.282306	1.10755	0.547938	0.825241	0.265632
11.0938	0.177332	0.967496	0.343252	0.790163	0.16592			11.0938	0.192417	0.776767	0.263826	0.58435	0.071409			11.0938	0.343924	1.02294	0.484219	0.67902	0.140295			11.0938	0.27462	1.10845	0.551253	0.83383	0.276634
11.2312	0.179696	0.966588	0.338703	0.786892	0.159008			11.2312	0.200012	0.786655	0.256356	0.586642	0.0563435			11.2312	0.35282	1.03478	0.48497	0.681957	0.132151			11.2312	0.277376	1.11948	0.544222	0.842108	0.266846
11.3687	0.170142	0.963376	0.34862	0.793234	0.178478			11.3687	0.191681	0.78574	0.266242	0.59406	0.0745607			11.3687	0.357714	1.04445	0.478099	0.686735	0.120385			11.3687	0.287305	1.12702	0.544357	0.839717	0.257053
11.5063	0.170068	0.971064	0.355032	0.800996	0.184964			11.5063	0.184482	0.781398	0.274832	0.596916	0.0903497			11.5063	0.351602	1.0429	0.481437	0.691301	0.129834			11.5063	0.287304	1.1242	0.554651	0.836901	0.267347
11.6438	0.181335	0.981558	0.346955	0.800223	0.16562			11.6438	0.19312	0.78878	0.266673	0.59566	0.0735534			11.6438	0.349475	1.04326	0.491936	0.693784	0.142461			11.6438	0.280058	1.12497	0.557684	0.84491	0.277626
11.7812	0.183463	0.98003	0.342191	0.796567	0.158728			11.7812	0.201497	0.79876	0.259394	0.597263	0.0578967			11.7812	0.3583	1.05478	0.492509	0.696477	0.134209			11.7812	0.282548	1.13627	0.550851	0.853721	0.268303
11.9187	0.174607	0.976541	0.352565	0.801933	0.177958			11.9187	0.193161	0.797281	0.269294	0.604119	0.0761324			11.9187	0.363515	1.0638	0.485357	0.700288	0.121841			11.9187	0.292146	1.14401	0.55151	0.851861	0.259365
12.0562	0.174273	0.985407	0.359671	0.811134	0.185398			12.0562	0.185151	0.792794	0.277972	0.607642	0.0928202			12.0562	0.356912	1.06208	0.488748	0.705168	0.131836			12.0562	0.292033	1.14128	0.562201	0.849245	0.270169
12.1938	0.185456	0.995791	0.351739	0.810335	0.166283			12.1938	0.193659	0.799769	0.270135	0.60611	0.0764757			12.1938	0.354538	1.06278	0.500031	0.708237	0.145493			12.1938	0.28426	1.14202	0.564776	0.857763	0.280516
12.3313	0.187751	0.994572	0.347252	0.806821	0.159501			12.3313	0.202239	0.809496	0.263705	0.607257	0.0614661			12.3313	0.363348	1.07484	0.501003	0.711488	0.137655			12.3313	0.28671	1.15307	0.557684	0.866359	0.270974
12.4688	0.178185	0.991437	0.356839	0.813252	0.178654			12.4688	0.193928	0.807857	0.273005	0.613929	0.0790773			12.4688	0.368104	1.08416	0.494029	0.716055	0.125925			12.4688	0.296788	1.16108	0.55864	0.864291	0.261852
12.6062	0.178212	1.0003	0.363466	0.822086	0.185254			12.6062	0.186228	0.8036	0.281221	0.617372	0.0949924			12.6062	0.361694	1.08246	0.497024	0.720762	0.13533			12.6062	0.296892	1.15908	0.569421	0.862187	0.272529
12.7437	0.189303	1.01055	0.355719	0.821244	0.166416			12.7437	0.195272	0.810634	0.273771	0.615362	0.0784995			12.7437	0.359701	1.08314	0.507476	0.723435	0.147775			12.7437	0.289393	1.16031	0.572776	0.870914	0.283384
12.8813	0.190952	1.00979	0.351194	0.818834	0.160242			12.8813	0.20307	0.820179	0.266912	0.617109	0.0638422			12.8813	0.368798	1.09483	0.508199	0.726029	0.139401			12.8813	0.292179	1.17136	0.565628	0.879183	0.273449
13.0188	0.18123	1.00686	0.361156	0.825627	0.179926			13.0188	0.194918	0.818827	0.276055	0.623909	0.0811375			13.0188	0.373407	1.10414	0.501075	0.730731	0.127668			13.0188	0.301712	1.17905	0.566205	0.877336	0.264493
13.1562	0.181079	1.01597	0.367304	0.834887	0.186225			13.1562	0.187741	0.814265	0.2841	0.626524	0.0963586			13.1562	0.366793	1.10284	0.50438	0.736047	0.137587			13.1562	0.30187	1.17714	0.577017	0.875271	0.275147
13.2937	0.192244	1.02709	0.359162	0.834843	0.166918			13.2937	0.197109	0.821132	0.276033	0.624023	0.0789238			13.2937	0.364431	1.10396	0.515384	0.73953	0.150953			13.2937	0.295221	1.17861	0.579568	0.883389	0.284346
13.4312	0.194091	1.02576	0.354393	0.831666	0.160302			13.4312	0.205449	0.830879	0.268562	0.62543	0.0631133			13.4312	0.373111	1.11558	0.516199	0.742471	0.143088			13.4312	0.297782	1.18969	0.572534	0.891906	0.274752
13.5688	0.184622	1.02232	0.364434	0.837694	0.179812			13.5688	0.197546	0.829593	0.278449	0.632047	0.080903			13.5688	0.378041	1.125	0.509089	0.746955	0.131048			13.5688	0.307459	1.19769	0.573325	0.890229	0.265865
13.7063	0.184306	1.03139	0.370662	0.847087	0.186356			13.7063	0.190231	0.825611	0.287125	0.63538	0.0968941			13.7063	0.371213	1.12393	0.512111	0.752721	0.140897			13.7063	0.307764	1.19539	0.584093	0.88763	0.27633
13.8438	0.195301	1.04257	0.362988	0.847274	0.167687			13.8438	0.199156	0.832162	0.279084	0.633006	0.0799286			13.8438	0.369064	1.12529	0.522951	0.756226	0.153887			13.8438	0.300914	1.1961	0.587454	0.895189	0.28654
13.9812	0.197207	1.04121	0.358368	0.843999	0.161161			13.9812	0.207614	0.841371	0.271599	0.633758	0.0639852			13.9812	0.378016	1.13694	0.523503	0.758927	0.145487			13.9812	0.303427	1.20696	0.580849	0.903537	0.277422
14.1187	0.188106	1.03897	0.368302	0.850868	0.180196			14.1187	0.19947	0.839756	0.281138	0.640287	0.0816679			14.1187	0.382452	1.1464	0.516374	0.763952	0.133922			14.1187	0.313415	1.21517	0.581773	0.901753	0.268359
14.2563	0.188004	1.04798	0.37494	0.859979	0.186935			14.2563	0.191485	0.835305	0.289543	0.64382	0.0980579			14.2563	0.375761	1.14552	0.520065	0.769763	0.144304			14.2563	0.313597	1.21298	0.592943	0.899379	0.279346
14.3938	0.199971	1.05859	0.366711	0.858622	0.16674			14.3938	0.200545	0.841885	0.281462	0.641339	0.0809163			14.3938	0.373615	1.14688	0.531347	0.773266	0.157732			14.3938	0.30571	1.21418	0.5966	0.908469	0.29089
14.5312	0.201894	1.05811	0.361929	0.856217	0.160035			14.5312	0.208971	0.850988	0.27406	0.642017	0.0650888			14.5312	0.382863	1.15874	0.532166	0.775878	0.149303			14.5312	0.308208	1.22536	0.589962	0.917149	0.281754
14.6687	0.192405	1.05512	0.371564	0.862711	0.179159			14.6687	0.200834	0.849577	0.283497	0.648743	0.0826627			14.6687	0.387696	1.16801	0.525047	0.780317	0.137351			14.6687	0.318279	1.23384	0.590425	0.915563	0.272146
14.8062	0.192496	1.06423	0.378194	0.871738	0.185698			14.8062	0.193734	0.844806	0.29183	0.651072	0.0980967			14.8062	0.381038	1.16689	0.528612	0.785851	0.147574			14.8062	0.318097	1.23182	0.601418	0.913724	0.283321
14.9438	0.203774	1.07511	0.370269	0.871335	0.166495			14.9438	0.203211	0.851164	0.283266	0.647953	0.0800553			14.9438	0.378712	1.16763	0.539797	0.78892	0.161085			14.9438	0.310925	1.23297	0.604753	0.922043	0.293828
15.0813	0.205329	1.07451	0.365936	0.869179	0.160607			15.0813	0.211472	0.860784	0.276207	0.649311	0.064735			15.0813	0.387573	1.17889	0.540838	0.791314	0.153265			15.0813	0.313475	1.24403	0.598431	0.930551	0.284956
15.2188	0.195678	1.07159	0.375856	0.875908	0.180178			15.2188	0.203106	0.859382	0.285372	0.656276	0.0822657			15.2188	0.391734	1.18819	0.533836	0.796454	0.142102			15.2188	0.322868	1.25237	0.599203	0.929504	0.276335
15.3562	0.196067	1.0806	0.382264	0.884535	0.186196			15.3562	0.195888	0.854398	0.293259	0.658511	0.0973712			15.3562	0.385268	1.18648	0.536865	0.801212	0.151597			15.3562	0.323162	1.25023	0.610529	0.927063	0.287367
15.4937	0.207023	1.09205	0.374355	0.885032	0.167332			15.4937	0.20502	0.861619	0.285188	0.656599	0.0801678			15.4937	0.38342	1.18692	0.548305	0.803498	0.164885			15.4937	0.315752	1.25146	0.614323	0.935711	0.298571
15.6313	0.208378	1.09207	0.369663	0.883694	0.161286			15.6313	0.21336	0.871683	0.277767	0.658323	0.0644069			15.6313	0.392667	1.19793	0.549149	0.80526	0.156481			15.6313	0.317838	1.26245	0.608117	0.944608	0.290278
15.7688	0.198733	1.08941	0.380206	0.890677	0.181473			15.7688	0.205193	0.870792	0.287459	0.665599	0.0822665			15.7688	0.397528	1.20697	0.542408	0.809444	0.14488			15.7688	0.327506	1.27076	0.609306	0.943256	0.2818
15.9062	0.199194	1.09854	0.387061	0.899348	0.187867			15.9062	0.197432	0.866414	0.295622	0.668981	0.0981894			15.9062	0.390323	1.20497	0.545991	0.81465	0.155668			15.9062	0.327406	1.26899	0.620524	0.941581	0.293118
16.0438	0.209941	1.11028	0.379029	0.900342	0.169088			16.0438	0.206382	0.873611	0.286905	0.667229	0.0805229			16.0438	0.388383	1.20527	0.557369	0.816888	0.168987			16.0438	0.319918	1.26985	0.624403	0.949934	0.304485
16.1812	0.211148	1.11003	0.374432	0.898887	0.163283			16.1812	0.214743	0.88403	0.279562	0.669287	0.0648189			16.1812	0.398042	1.21665	0.557936	0.818606	0.159893			16.1812	0.322424	1.28074	0.617974	0.958319	0.29555
16.3188	0.201303	1.10731	0.384068	0.906007	0.182766			16.3188	0.206291	0.883149	0.288696	0.676857	0.0824044			16.3188	0.402874	1.22547	0.551302	0.8226	0.148429			16.3188	0.331912	1.28879	0.618765	0.956876	0.286853
16.4562	0.201103	1.11671	0.391071	0.915602	0.189969			16.4562	0.199559	0.878895	0.296296	0.679336	0.0967377			16.4562	0.396221	1.22373	0.554824	0.827508	0.158603			16.4562	0.332329	1.28676	0.630113	0.954429	0.297784
16.5938	0.211681	1.12838	0.383408	0.9167	0.171727			16.5938	0.208712	0.886261	0.288012	0.677549	0.0792999			16.5938	0.394288	1.22436	0.56572	0.830067	0.171432			16.5938	0.325111	1.28808	0.633912	0.96297	0.308801
16.7313	0.213004	1.12793	0.379015	0.914931	0.166011			16.7313	0.217068	0.896619	0.280589	0.679551	0.0635214			16.7313	0.404462	1.23643	0.566474	0.831967	0.162012			16.7313	0.327117	1.29905	0.627142	0.971936	0.300024
16.8687	0.203479	1.12526	0.389383	0.921781	0.185904			16.8687	0.209022	0.896229	0.289867	0.687207	0.0808444			16.8687	0.40953	1.24579	0.559447	0.83626	0.149917			16.8687	0.337151	1.30724	0.62792	0.97009	0.290769
17.0063	0.203085	1.13424	0.396505	0.931151	0.193421			17.0063	0.201219	0.892236	0.298295	0.691016	0.097076			17.0063	0.403101	1.24418	0.563348	0.841078	0.160247			17.0063	0.337311	1.30548	0.639268	0.968168	0.301957
17.1437	0.214141	1.14518	0.389188	0.931043	0.175047			17.1437	0.210479	0.89881	0.289673	0.688331	0.0791938			17.1437	0.40182	1.24528	0.574376	0.843457	0.172557			17.1437	0.329718	1.30645	0.643075	0.976728	0.313357
17.2812	0.215442	1.14467	0.384876	0.92923	0.169435			17.2812	0.218559	0.908876	0.282595	0.690318	0.0640359			17.2812	0.411398	1.25705	0.5751	0.845651	0.163701			17.2812	0.332692	1.31736	0.636528	0.98467	0.303836
17.4188	0.20597	1.14153	0.394822	0.935563	0.188852			17.4188	0.210777	0.908282	0.291884	0.697505	0.0811068			17.4188	0.416179	1.26649	0.568213	0.850308	0.152034			17.4188	0.34277	1.32553	0.637411	0.982758	0.294641
17.5562	0.205761	1.15051	0.40206	0.944745	0.1963			17.5562	0.204829	0.904517	0.299571	0.699687	0.0947424			17.5562	0.40993	1.26539	0.572071	0.855464	0.162141			17.5562	0.342916	1.32357	0.648456	0.980652	0.305541
17.6938	0.216516	1.16216	0.394871	0.945644	0.178355			17.6938	0.215322	0.911471	0.291662	0.696149	0.0763403			17.6938	0.408923	1.26663	0.583379	0.857709	0.174456			17.6938	0.335618	1.32458	0.65223	0.988962	0.316612
17.8312	0.217674	1.16191	0.390017	0.944238	0.172343			17.8312	0.223678	0.921299	0.284529	0.69762	0.0608506			17.8312	0.418874	1.27825	0.584055	0.859374	0.16518			17.8312	0.338677	1.33549	0.645636	0.99681	0.30696
17.9688	0.207997	1.15919	0.399344	0.95119	0.191347			17.9688	0.215288	0.920743	0.293741	0.705454	0.0784521			17.9688	0.42315	1.28771	0.576931	0.864562	0.153781			17.9688	0.348689	1.34383	0.64634	0.995141	0.297651
18.1063	0.208274	1.16849	0.406167	0.960219	0.197893			18.1063	0.207508	0.917227	0.301852	0.709719	0.0943442			18.1063	0.416938	1.28675	0.580892	0.869817	0.163953			18.1063	0.349076	1.34186	0.657579	0.992789	0.308503
18.2437	0.218732	1.17951	0.398443	0.960777	0.179711			18.2437	0.216591	0.924439	0.293753	0.707848	0.0771619			18.2437	0.41577	1.28817	0.592297	0.872404	0.176527			18.2437	0.341942	1.34269	0.661377	1.00074	0.319435
18.3813	0.219832	1.17933	0.394053	0.959495	0.174221			18.3813	0.224627	0.934626	0.286388	0.709999	0.0617607			18.3813	0.425919	1.30025	0.593196	0.874332	0.167277			18.3813	0.344912	1.35371	0.654653	1.0088	0.309741
18.5187	0.210298	1.17682	0.404116	0.966519	0.193818			18.5187	0.216139	0.934242	0.295724	0.718103	0.0795852			18.5187	0.430704	1.30987	0.586086	0.879166	0.155382			18.5187	0.354978	1.36214	0.65561	1.00716	0.300632
18.6562	0.211014	1.18537	0.410763	0.974355	0.199749			18.6562	0.208869	0.930438	0.304147	0.721569	0.0952784			18.6562	0.423988	1.30954	0.590133	0.885551	0.166145			18.6562	0.355237	1.36017	0.666765	1.00494	0.311527
18.7938	0.221508	1.19672	0.403728	0.975209	0.18222			18.7938	0.218466	0.937833	0.29569	0.719367	0.0772238			18.7938	0.422448	1.31161	0.601705	0.889163	0.179257			18.7938	0.348173	1.36099	0.670531	1.01282	0.322358
18.9312	0.222417	1.1966	0.39915	0.974183	0.176733			18.9312	0.226731	0.948475	0.288706	0.721744	0.0619747			18.9312	0.432655	1.32429	0.602809	0.891631	0.170154			18.9312	0.35119	1.37202	0.663761	1.02083	0.312571
19.0688	0.213153	1.19431	0.408485	0.981154	0.195332			19.0688	0.218476	0.948231	0.298236	0.729755	0.0797601			19.0688	0.437132	1.33498	0.595973	0.897851	0.158841			19.0688	0.361821	1.38045	0.664535	1.01863	0.302714
19.2062	0.213483	1.20317	0.415117	0.989691	0.201635			19.2062	0.211828	0.944931	0.305957	0.733102	0.0941288			19.2062	0.430715	1.33471	0.599741	0.903992	0.169026			19.2062	0.36255	1.3785	0.67564	1.01595	0.31309
19.3438	0.22434	1.21442	0.407512	0.990081	0.183172			19.3438	0.221582	0.952201	0.297608	0.730619	0.076026			19.3438	0.429756	1.33717	0.611047	0.907419	0.181291			19.3438	0.355585	1.37951	0.679228	1.02392	0.323643
19.4813	0.225686	1.21472	0.403185	0.989033	0.177499			19.4813	0.230001	0.962726	0.291417	0.732725	0.0614157			19.4813	0.439337	1.35008	0.61245	0.910747	0.173113			19.4813	0.35783	1.39043	0.672402	1.0326	0.314572
19.6187	0.216439	1.21151	0.412977	0.995074	0.196537			19.6187	0.221549	0.962361	0.301176	0.740812	0.0796268			19.6187	0.443501	1.36064	0.606428	0.917136	0.162927			19.6187	0.368349	1.39898	0.672818	1.03063	0.304468
19.7563	0.216921	1.2206	0.419255	1.00368	0.202334			19.7563	0.21488	0.958865	0.30879	0.743985	0.0939103			19.7563	0.437009	1.36095	0.610432	0.923941	0.173422			19.7563	0.368982	1.3971	0.683746	1.02812	0.314764
19.8937	0.227737	1.23218	0.411636	1.00445	0.183899			19.8937	0.224569	0.966033	0.300638	0.741464	0.0760694			19.8937	0.436421	1.36315	0.621915	0.926729	0.185494			19.8937	0.362397	1.39793	0.686847	1.03553	0.32445
20.0312	0.229052	1.23192	0.407087	1.00286	0.178035			20.0312	0.232834	0.976692	0.294469	0.743858	0.0616352			20.0312	0.446175	1.3761	0.622817	0.929925	0.176642			20.0312	0.365166	1.40896	0.679515	1.0438	0.314349
20.1688	0.219848	1.22914	0.416926	1.00929	0.197078			20.1688	0.22458	0.976542	0.304424	0.751962	0.0798439			20.1688	0.450323	1.38643	0.616328	0.936109	0.166004			20.1688	0.374811	1.41768	0.679715	1.04286	0.304904
20.3062	0.220319	1.23833	0.423841	1.01801	0.203523			20.3062	0.217931	0.972814	0.312996	0.754883	0.0950648			20.3062	0.443712	1.3859	0.620549	0.942189	0.176837			20.3062	0.376193	1.4165	0.690553	1.04031	0.314361
20.4438	0.231196	1.24915	0.416245	1.01795	0.185049			20.4438	0.227621	0.979873	0.304954	0.752253	0.0773332			20.4438	0.442786	1.38846	0.631813	0.945676	0.189027			20.4438	0.369132	1.41682	0.693818	1.04768	0.324686
20.5812	0.232541	1.24932	0.411378	1.01678	0.178838			20.5812	0.235886	0.990117	0.298236	0.754232	0.0623506			20.5812	0.452393	1.40129	0.632641	0.948898	0.180248			20.5812	0.372146	1.42792	0.687368	1.05578	0.315223
20.7188	0.223496	1.24737	0.420691	1.02387	0.197196			20.7188	0.227631	0.989531	0.307966	0.7619	0.0803344			20.7188	0.456877	1.41148	0.62554	0.954602	0.168663			20.7188	0.382341	1.43724	0.687745	1.0549	0.305405
20.8563	0.223713	1.25696	0.427297	1.03324	0.203584			20.8563	0.220967	0.985412	0.316848	0.764446	0.0958815			20.8563	0.450908	1.41122	0.629798	0.960312	0.17889			20.8563	0.382967	1.43626	0.69864	1.0533	0.315673
20.9937	0.233975	1.26806	0.419326	1.03408	0.185351			20.9937	0.230296	0.992622	0.308587	0.762326	0.0782911			20.9937	0.450233	1.41374	0.641371	0.963502	0.191138			20.9937	0.375781	1.43701	0.702165	1.06123	0.326384
21.1313	0.234655	1.26835	0.414667	1.03369	0.180012			21.1313	0.23826	1.003	0.301729	0.764742	0.0634692			21.1313	0.460319	1.42697	0.642125	0.96665	0.181806			21.1313	0.378237	1.44753	0.695633	1.06929	0.317396
21.2687	0.225731	1.2663	0.424055	1.04057	0.198324			21.2687	0.230003	1.00218	0.311682	0.772178	0.081678			21.2687	0.464552	1.43798	0.634782	0.973428	0.170229			21.2687	0.388984	1.45697	0.696109	1.06799	0.307125
21.4062	0.226244	1.27554	0.430418	1.04929	0.204174			21.4062	0.222587	0.997858	0.320153	0.775271	0.0975665			21.4062	0.458486	1.43897	0.638867	0.980486	0.180382			21.4062	0.389855	1.45565	0.706537	1.06579	0.316681
21.5438	0.236787	1.28758	0.422596	1.05079	0.185809			21.5438	0.232092	1.00492	0.312203	0.772824	0.080111			21.5438	0.457663	1.44253	0.650322	0.984865	0.192659			21.5438	0.382715	1.45626	0.710549	1.07355	0.327834
21.6812	0.237439	1.28799	0.417783	1.05056	0.180345			21.6812	0.240315	1.0153	0.305186	0.774981	0.0648714			21.6812	0.467725	1.45639	0.651399	0.988662	0.183673			21.6812	0.385429	1.46758	0.703678	1.08215	0.318249
21.8188	0.227956	1.28531	0.427121	1.05736	0.199164			21.8188	0.232049	1.01467	0.3151	0.78262	0.0830503			21.8188	0.472168	1.46776	0.644449	0.995596	0.172281			21.8188	0.395901	1.47675	0.704214	1.08085	0.308313
21.9562	0.228655	1.29458	0.433679	1.06592	0.205023			21.9562	0.224839	1.01078	0.323172	0.785936	0.098333			21.9562	0.465881	1.46883	0.648605	1.00295	0.182724			21.9562	0.397189	1.4758	0.715571	1.07861	0.318381
22.0938	0.239737	1.30632	0.425899	1.06658	0.186162			22.0938	0.233749	1.01768	0.314896	0.783935	0.0811461			22.0938	0.465295	1.47226	0.659769	1.00696	0.194474			22.0938	0.390651	1.47679	0.719703	1.08614	0.329053
22.2313	0.240472	1.30693	0.421224	1.06646	0.180752			22.2313	0.241762	1.02769	0.307893	0.785925	0.0661312			22.2313	0.475868	1.48622	0.661014	1.01036	0.185146			22.2313	0.393372	1.48763	0.712833	1.09425	0.319461
22.3687	0.231102	1.30505	0.430971	1.07395	0.199869			22.3687	0.233529	1.0268	0.31801	0.793275	0.0844817			22.3687	0.480294	1.49691	0.654871	1.01661	0.174577			22.3687	0.40405	1.49706	0.713369	1.09301	0.309319
22.5063	0.231923	1.3147	0.43755	1.08278	0.205627			22.5063	0.226026	1.02228	0.326221	0.796258	0.100195			22.5063	0.474048	1.49696	0.659026	1.02292	0.184978			22.5063	0.404845	1.49664	0.724704	1.0918	0.319859
22.6437	0.242837	1.32613	0.429946	1.08329	0.187109			22.6437	0.235542	1.02932	0.317946	0.793781	0.0824042			22.6437	0.473604	1.4998	0.670823	1.0262	0.19722			22.6437	0.398274	1.49715	0.728639	1.09887	0.330365
22.7812	0.244036	1.32673	0.425405	1.0827	0.181369			22.7812	0.242945	1.03946	0.310837	0.796515	0.0678918			22.7812	0.483637	1.51369	0.672001	1.03006	0.188364			22.7812	0.401025	1.50804	0.721914	1.10702	0.320889
22.9188	0.235118	1.32472	0.435421	1.0896	0.200303			22.9188	0.233996	1.03865	0.320633	0.804652	0.0866369			22.9188	0.487831	1.52454	0.665657	1.03671	0.177826			22.9188	0.411504	1.51786	0.722252	1.10636	0.310747
23.0562	0.235897	1.33402	0.442283	1.09812	0.206386			23.0562	0.226995	1.03413	0.328914	0.807139	0.101919			23.0562	0.481146	1.52491	0.670101	1.04376	0.188955			23.0562	0.412819	1.51664	0.733565	1.10382	0.320746
23.1938	0.246965	1.34591	0.434791	1.09894	0.187826			23.1938	0.235975	1.04128	0.320431	0.805307	0.0844563			23.1938	0.480206	1.52842	0.681292	1.04822	0.201086			23.1938	0.406259	1.51719	0.738022	1.11093	0.331763
23.3312	0.248232	1.3472	0.430126	1.09897	0.181894			23.3312	0.24333	1.05166	0.313774	0.808331	0.0704438			23.3312	0.490276	1.54202	0.682492	1.05174	0.192216			23.3312	0.409401	1.52886	0.7318	1.11946	0.322399
23.4688	0.238941	1.34529	0.439495	1.10635	0.200553			23.4688	0.234198	1.05086	0.323262	0.816659	0.089064			23.4688	0.494686	1.55278	0.677103	1.05809	0.182417			23.4688	0.420207	1.53862	0.732936	1.11841	0.312729
23.6063	0.239226	1.35473	0.446162	1.11551	0.206936			23.6063	0.227086	1.04648	0.331322	0.819393	0.104236			23.6063	0.487869	1.55356	0.681488	1.06569	0.19362			23.6063	0.421872	1.53774	0.744281	1.11587	0.322409
23.7437	0.250575	1.36669	0.438435	1.11612	0.18786			23.7437	0.236313	1.05379	0.322789	0.817478	0.0864765			23.7437	0.486932	1.55663	0.693147	1.0697	0.206215			23.7437	0.415379	1.53841	0.748535	1.12303	0.333157
23.8813	0.251234	1.36701	0.433626	1.11578	0.182392			23.8813	0.244106	1.0642	0.316135	0.820093	0.0720291			23.8813	0.49686	1.57014	0.694613	1.07328	0.197753			23.8813	0.417814	1.55006	0.742768	1.13224	0.324954
24.0187	0.241971	1.36523	0.443288	1.12326	0.201317			24.0187	0.23533	1.06338	0.325637	0.828054	0.0903075			24.0187	0.500886	1.58116	0.688842	1.08028	0.187957			24.0187	0.428835	1.55998	0.743687	1.13114	0.314852
24.1562	0.243074	1.37484	0.449847	1.13177	0.206773			24.1562	0.227821	1.05952	0.333313	0.831702	0.105492			24.1562	0.49398	1.58154	0.693587	1.08756	0.199607			24.1562	0.430149	1.5591	0.755148	1.12895	0.324999
24.2938	0.254846	1.38654	0.442923	1.1317	0.188077			24.2938	0.237007	1.06649	0.325227	0.829478	0.0882196			24.2938	0.493333	1.58419	0.705396	1.09085	0.212063			24.2938	0.423471	1.55977	0.75988	1.1363	0.33641
24.4312	0.25595	1.38721	0.438386	1.13126	0.182436			24.4312	0.245197	1.07665	0.318594	0.831455	0.0733969			24.4312	0.503269	1.59739	0.706899	1.09412	0.203629			24.4312	0.426182	1.57142	0.754261	1.14523	0.328079
24.5688	0.246869	1.38518	0.448126	1.13831	0.201257			24.5688	0.236833	1.07607	0.328346	0.839235	0.0915128			24.5688	0.507188	1.6086	0.701548	1.10142	0.19436			24.5688	0.436353	1.58136	0.755025	1.14501	0.318672
24.7062	0.248351	1.39478	0.454788	1.14643	0.206436			24.7062	0.229092	1.07219	0.336347	0.8431	0.107255			24.7062	0.500466	1.60901	0.706441	1.10854	0.205975			24.7062	0.437453	1.58069	0.766842	1.14323	0.329389
24.8438	0.259744	1.4069	0.447183	1.14715	0.187438			24.8438	0.238599	1.07874	0.328103	0.840146	0.089504			24.8438	0.499881	1.61165	0.717897	1.11177	0.218016			24.8438	0.430678	1.5815	0.771504	1.15082	0.340825
24.9813	0.260424	1.40796	0.442882	1.14754	0.182458			24.9813	0.24618	1.08877	0.32183	0.842592	0.0756508			24.9813	0.510012	1.62465	0.719111	1.11464	0.209099			24.9813	0.433298	1.59317	0.765529	1.15987	0.332232
25.1187	0.250914	1.40605	0.453268	1.15513	0.202353			25.1187	0.237404	1.08807	0.331692	0.850667	0.0942885			25.1187	0.51421	1.63568	0.713678	1.12147	0.199468			25.1187	0.444145	1.60328	0.766828	1.15913	0.322683
25.2563	0.252074	1.41573	0.460473	1.16366	0.208399			25.2563	0.230202	1.08438	0.339438	0.854182	0.109235			25.2563	0.507986	1.63628	0.718021	1.1283	0.210035			25.2563	0.445456	1.60293	0.778522	1.15748	0.333066
25.3937	0.263562	1.42773	0.4531	1.16416	0.189537			25.3937	0.239451	1.09095	0.331557	0.851497	0.0921054			25.3937	0.507615	1.63898	0.729576	1.13136	0.22196			25.3937	0.438724	1.60395	0.782991	1.16522	0.344267
25.5312	0.264631	1.42811	0.448552	1.16348	0.183921			25.5312	0.247383	1.10084	0.324947	0.853459	0.077564			25.5312	0.517631	1.65231	0.730584	1.13468	0.212953			25.5312	0.441665	1.61522	0.776933	1.17355	0.335268
25.6688	0.254655	1.42655	0.458538	1.17189	0.203883			25.6688	0.238932	1.10005	0.33456	0.861118	0.0956276			25.6688	0.521421	1.66353	0.724633	1.14211	0.203212			25.6688	0.451826	1.62526	0.777951	1.17343	0.326125
25.8062	0.256044	1.43636	0.465767	1.18032	0.209723			25.8062	0.23172	1.09637	0.342373	0.864648	0.110653			25.8062	0.515265	1.66393	0.729607	1.14867	0.214342			25.8062	0.453128	1.62565	0.78958	1.17252	0.336453
25.9438	0.267697	1.44807	0.458777	1.18037	0.19108			25.9438	0.241181	1.10314	0.333736	0.861955	0.0925543			25.9438	0.51513	1.66658	0.741227	1.15145	0.226097			25.9438	0.446495	1.62668	0.793888	1.18018	0.347393
26.0812	0.268328	1.44882	0.454538	1.18049	0.18621			26.0812	0.248749	1.11335	0.326953	0.864602	0.078204			26.0812	0.525335	1.67952	0.742329	1.15419	0.216994			26.0812	0.449101	1.6381	0.78807	1.189	0.338968
26.2188	0.259085	1.44704	0.46431	1.18795	0.205225			26.2188	0.240067	1.11381	0.336686	0.873742	0.0966185			26.2188	0.529687	1.68998	0.736046	1.1603	0.206359			26.2188	0.459768	1.64835	0.789159	1.18858	0.329391
26.3563	0.260023	1.45669	0.471167	1.19667	0.211144			26.3563	0.2331	1.11016	0.344478	0.877061	0.111378			26.3563	0.523365	1.69071	0.741097	1.16735	0.217732			26.3563	0.460918	1.64834	0.800581	1.18742	0.339663
26.4937	0.271234	1.46875	0.464212	1.19751	0.192978			26.4937	0.242299	1.11722	0.335515	0.874925	0.093216			26.4937	0.523459	1.69387	0.7534	1.17041	0.229941			26.4937	0.454231	1.64972	0.805638	1.19549	0.351407
26.6313	0.272065	1.46993	0.45999	1.19786	0.187925			26.6313	0.250507	1.12809	0.328811	0.877579	0.0783039			26.6313	0.533822	1.70693	0.754799	1.17311	0.220976			26.6313	0.457165	1.661	0.800033	1.20383	0.342869
26.7687	0.262637	1.46766	0.469902	1.20503	0.207265			26.7687	0.242189	1.12885	0.338312	0.886665	0.0961236			26.7687	0.538265	1.717	0.748997	1.17873	0.210732			26.7687	0.467337	1.67104	0.800684	1.20371	0.333347
26.9062	0.264204	1.47716	0.476764	1.21295	0.212559			26.9062	0.234807	1.12541	0.345565	0.890599	0.110759			26.9062	0.532224	1.71692	0.753789	1.1847	0.221565			26.9062	0.468652	1.67165	0.812181	1.203	0.343529
27.0438	0.27525	1.48908	0.469156	1.21384	0.193907			27.0438	0.244524	1.13248	0.337211	0.887955	0.092686			27.0438	0.532002	1.71941	0.765445	1.18741	0.233444			27.0438	0.462189	1.67273	0.816765	1.21054	0.354575
27.1812	0.275564	1.49027	0.464276	1.21471	0.188713			27.1812	0.252518	1.14313	0.330083	0.890614	0.077565			27.1812	0.542334	1.732	0.766605	1.18966	0.224271			27.1812	0.465121	1.68438	0.810671	1.21925	0.345551
27.3188	0.266106	1.48844	0.474814	1.22233	0.208708			27.3188	0.244244	1.14308	0.339329	0.898839	0.0950851			27.3188	0.546276	1.74185	0.760477	1.19558	0.214202			27.3188	0.475543	1.69512	0.811943	1.21957	0.3364
27.4562	0.267326	1.49813	0.481945	1.2308	0.214619			27.4562	0.237645	1.14005	0.347192	0.902401	0.109548			27.4562	0.539882	1.74236	0.765637	1.20247	0.225755			27.4562	0.477007	1.69579	0.823398	1.21878	0.346391
27.5938	0.278617	1.51021	0.474462	1.23159	0.195845			27.5938	0.247355	1.14721	0.338363	0.899855	0.0910086			27.5938	0.539782	1.74551	0.777146	1.20573	0.237364			27.5938	0.470351	1.69702	0.827768	1.22667	0.357417
27.7313	0.278978	1.51079	0.469913	1.23182	0.190935			27.7313	0.255502	1.15793	0.331642	0.902423	0.0761401			27.7313	0.549633	1.7587	0.77829	1.20906	0.228658			27.7313	0.473041	1.70862	0.822014	1.23557	0.348973
27.8687	0.269532	1.50921	0.479794	1.23968	0.210262			27.8687	0.247159	1.15789	0.341429	0.910731	0.0942694			27.8687	0.553401	1.76878	0.772402	1.21538	0.219001			27.8687	0.483989	1.71974	0.822969	1.23575	0.33898
28.0063	0.270527	1.51927	0.48644	1.24874	0.215913			28.0063	0.240535	1.15485	0.348851	0.914315	0.108316			28.0063	0.547346	1.76888	0.776907	1.22154	0.229561			28.0063	0.485456	1.72025	0.834192	1.23479	0.348736
28.1437	0.281671	1.53157	0.47899	1.2499	0.197319			28.1437	0.250376	1.16227	0.340717	0.911891	0.0903413			28.1437	0.547242	1.77156	0.788076	1.22432	0.240834			28.1437	0.479106	1.72144	0.838987	1.24233	0.359881
28.2812	0.281927	1.5325	0.474244	1.25057	0.192316			28.2812	0.25813	1.17318	0.333915	0.915045	0.0757851			28.2812	0.557239	1.78544	0.789079	1.2282	0.231839			28.2812	0.481915	1.73303	0.833536	1.25111	0.351621
28.4188	0.271978	1.53082	0.484061	1.25884	0.212083			28.4188	0.249254	1.17315	0.343447	0.923896	0.0941926			28.4188	0.560449	1.79592	0.783799	1.23548	0.223351			28.4188	0.492549	1.74424	0.834251	1.25169	0.341702
28.5562	0.273374	1.54065	0.490998	1.26728	0.217623			28.5562	0.2423	1.17022	0.351066	0.927917	0.108766			28.5562	0.553578	1.79641	0.788186	1.24284	0.234608			28.5562	0.494112	1.74487	0.84575	1.25076	0.351637
28.6938	0.28471	1.55329	0.483616	1.26858	0.198906			28.6938	0.252061	1.17771	0.342488	0.925648	0.0904266			28.6938	0.553482	1.79946	0.799359	1.24598	0.245877			28.6938	0.487601	1.74586	0.850441	1.25826	0.36284
28.8312	0.284597	1.55449	0.479068	1.26989	0.194471			28.8312	0.260417	1.18844	0.335884	0.928025	0.0754676			28.8312	0.563504	1.81335	0.800305	1.24985	0.236801			28.8312	0.490464	1.75744	0.844901	1.26698	0.354437
28.9688	0.274529	1.55293	0.488927	1.2784	0.214398			28.9688	0.252247	1.1884	0.345427	0.936155	0.0931806			28.9688	0.566556	1.82391	0.793885	1.25736	0.227328			28.9688	0.501233	1.76865	0.846146	1.26742	0.344913
29.1063	0.276385	1.56261	0.495384	1.28623	0.218999			29.1063	0.245338	1.18518	0.353296	0.939844	0.107958			29.1063	0.559681	1.82422	0.798908	1.26454	0.239227			29.1063	0.502996	1.76927	0.857638	1.26627	0.354641
29.2437	0.287306	1.57483	0.488265	1.28752	0.200959			29.2437	0.254644	1.19238	0.344531	0.937737	0.0898871			29.2437	0.559585	1.82792	0.810095	1.26834	0.25051			29.2437	0.496516	1.77007	0.862309	1.27356	0.365793
29.3813	0.28714	1.57666	0.483518	1.28952	0.196377			29.3813	0.26251	1.20319	0.337997	0.94068	0.0754869			29.3813	0.569521	1.84143	0.811079	1.27191	0.241558			29.3813	0.499605	1.78173	0.856886	1.28213	0.357281
29.5187	0.277648	1.57483	0.493489	1.29718	0.215841			29.5187	0.254243	1.20323	0.347852	0.948988	0.093609			29.5187	0.572455	1.85246	0.805391	1.28	0.232936			29.5187	0.510344	1.79267	0.858133	1.28233	0.347789
29.6562	0.279812	1.58429	0.500559	1.30448	0.220747			29.6562	0.247296	1.19891	0.355409	0.95161	0.108113			29.6562	0.565756	1.85356	0.809997	1.2878	0.244241			29.6562	0.511887	1.79325	0.86927	1.28136	0.357383
29.7938	0.291078	1.59666	0.49316	1.30558	0.202081			29.7938	0.256908	1.20573	0.347155	0.94882	0.0902466			29.7938	0.565394	1.85699	0.821509	1.29159	0.256114			29.7938	0.505787	1.79411	0.874103	1.28832	0.368316

## Sheet: Fig4C
Sulfate down								Sulfate up
Replica1		Replica2		Replica3		Replica4		Replica1		Replica2		Replica3		Replica4
Simulation Frame	PS RMSD (Å)	Simulation Frame	PS RMSD (Å)	Simulation Frame	PS RMSD (Å)	Simulation Frame	PS RMSD (Å)	Simulation Frame	PS RMSD (Å)	Simulation Frame	PS RMSD (Å)	Simulation Frame	PS RMSD (Å)	Simulation Frame	PS RMSD (Å)
0	0	0	0	0	0	0	0	0	0	0	0	0	0	0	0
1	8.04711e-06	1	8.04711e-06	1	8.04711e-06	1	8.04711e-06	1	8.18161e-06	1	8.18161e-06	1	8.18161e-06	1	8.18161e-06
2	2.03662	2	1.98855	2	1.86853	2	1.9087	2	0.715985	2	0.983113	2	1.47748	2	1.16521
3	1.71472	3	1.4755	3	1.9631	3	2.64724	3	0.779292	3	2.59604	3	1.98335	3	0.482628
4	1.90733	4	1.80029	4	1.36614	4	1.96431	4	0.724112	4	2.53666	4	1.67847	4	0.523177
5	2.00043	5	1.72147	5	1.3619	5	2.26527	5	0.744375	5	2.12162	5	2.11508	5	1.07635
6	1.76292	6	2.38643	6	1.6805	6	1.68807	6	0.756485	6	1.60343	6	2.05606	6	0.50246
7	1.54924	7	1.4977	7	1.7251	7	2.67212	7	0.58608	7	1.87791	7	2.3514	7	0.514789
8	2.06071	8	1.72236	8	1.79174	8	1.23523	8	0.798765	8	1.88856	8	2.21974	8	0.504778
9	1.87979	9	1.65683	9	2.05604	9	2.42094	9	0.806724	9	1.68761	9	2.00464	9	0.538191
10	1.62457	10	1.55433	10	1.5506	10	1.61868	10	0.538761	10	2.13096	10	2.64071	10	0.381883
11	1.42925	11	1.38933	11	1.6323	11	2.62282	11	1.00147	11	1.83335	11	2.76478	11	0.472742
12	1.64802	12	1.51862	12	1.46769	12	1.33336	12	0.888223	12	1.95242	12	1.93929	12	0.75046
13	1.77534	13	1.96975	13	1.63962	13	1.94156	13	0.800909	13	2.12133	13	2.0006	13	0.482755
14	1.16634	14	1.5224	14	1.605	14	2.05828	14	0.64041	14	2.71889	14	2.21564	14	1.78877
15	1.69679	15	1.75297	15	2.02026	15	2.0933	15	1.90059	15	1.55766	15	0.542525	15	2.7078
16	1.67853	16	1.97254	16	1.96389	16	1.8505	16	1.8707	16	2.38617	16	0.837549	16	2.85114
17	1.43939	17	1.80545	17	1.69542	17	1.11488	17	1.28201	17	1.52913	17	0.804518	17	2.58922
18	1.59122	18	1.8731	18	1.37088	18	1.33631	18	1.7183	18	1.90212	18	2.22153	18	1.73258
19	1.94378	19	1.85759	19	1.73645	19	1.52766	19	1.96393	19	2.03703	19	1.85966	19	1.83689
20	1.76428	20	1.50168	20	1.46068	20	1.56752	20	1.39912	20	1.82114	20	2.11819	20	1.81619
21	1.91032	21	1.92433	21	1.79891	21	1.47909	21	1.42071	21	1.54101	21	2.23344	21	1.61752
22	1.94103	22	1.84356	22	1.80317	22	1.57704	22	1.19045	22	1.56374	22	2.31288	22	1.73765
23	2.20802	23	2.00858	23	1.65701	23	1.71646	23	1.05588	23	2.05729	23	3.09197	23	1.87833
24	1.84365	24	1.70482	24	1.80604	24	1.2039	24	1.0824	24	2.11673	24	3.07109	24	1.64124
25	1.73514	25	1.73002	25	1.31157	25	2.17864	25	1.84633	25	2.24517	25	3.57073	25	1.75735
26	1.88061	26	2.74275	26	1.66395	26	1.38648	26	1.62906	26	2.27946	26	3.22851	26	1.61534
27	1.69114	27	2.6027	27	1.24353	27	1.51395	27	1.82671	27	1.56011	27	3.15614	27	1.63934
28	1.9626	28	2.60102	28	1.44584	28	1.64877	28	1.54261	28	2.1881	28	3.33222	28	1.75904
29	1.83809	29	2.66871	29	1.92913	29	2.1227	29	1.88576	29	1.7509	29	3.47021	29	1.61424
30	1.7923	30	2.55715	30	1.32411	30	1.91838	30	1.9631	30	1.91258	30	3.01905	30	1.67429
31	1.67115	31	2.64093	31	1.65371	31	1.1792	31	1.72164	31	2.12264	31	3.09651	31	1.58528
32	2.05719	32	2.81964	32	1.777	32	1.8203	32	1.95894	32	1.48032	32	3.22947	32	2.16186
33	1.81463	33	2.68427	33	1.83508	33	2.47234	33	1.77861	33	1.49141	33	3.48091	33	2.13959
34	1.86816	34	2.59393	34	1.95857	34	2.92899	34	1.69427	34	1.95776	34	2.8332	34	1.83185
35	1.78315	35	2.36924	35	1.6772	35	2.24251	35	1.73739	35	1.86547	35	3.31615	35	1.71053
36	1.83318	36	1.85045	36	1.95904	36	1.72987	36	2.01379	36	1.81623	36	3.30742	36	1.70302
37	2.09948	37	1.76322	37	1.74716	37	2.60159	37	1.83472	37	2.37323	37	3.35509	37	1.73488
38	1.86063	38	1.51897	38	1.98336	38	1.56115	38	1.95385	38	1.64445	38	3.45399	38	2.36525
39	1.84891	39	1.58979	39	1.93695	39	1.50535	39	2.48186	39	1.41927	39	3.44433	39	1.53332
40	2.08957	40	1.74334	40	1.59228	40	2.34968	40	2.15883	40	1.26531	40	3.17177	40	2.28235
41	1.64536	41	1.8896	41	2.04665	41	1.86967	41	1.85468	41	1.15318	41	3.60636	41	1.61516
42	1.69312	42	2.38898	42	1.31326	42	1.86679	42	2.03535	42	1.57513	42	3.53678	42	2.60167
43	1.4737	43	1.65703	43	1.82046	43	1.81371	43	2.1686	43	1.62816	43	3.37445	43	1.82956
44	2.26469	44	1.82003	44	2.23588	44	2.32716	44	2.26598	44	2.0673	44	3.35291	44	1.45503
45	1.96353	45	2.07885	45	1.51491	45	1.69514	45	2.09305	45	1.3881	45	3.22157	45	1.86974
46	2.01935	46	1.97231	46	1.5391	46	1.96755	46	1.81087	46	1.77403	46	3.52739	46	1.71762
47	1.76934	47	2.04257	47	1.33737	47	2.26364	47	2.03689	47	1.4576	47	3.24489	47	1.66506
48	1.78484	48	1.63509	48	1.75971	48	1.73355	48	2.0674	48	1.51546	48	3.37597	48	1.86695
49	1.9291	49	1.74116	49	1.42625	49	2.10514	49	2.27644	49	1.90455	49	3.64482	49	1.82815
50	1.68281	50	2.39991	50	1.40337	50	1.30493	50	2.03503	50	1.85142	50	3.64719	50	1.74433
51	1.72151	51	2.13103	51	1.55134	51	2.02514	51	2.04836	51	1.31427	51	3.17393	51	1.51198
52	2.01635	52	2.0172	52	1.50772	52	1.89489	52	2.28132	52	1.49895	52	3.6596	52	1.89222
53	1.74272	53	1.75799	53	1.37032	53	2.23378	53	1.89368	53	1.87941	53	3.50872	53	2.07557
54	1.63969	54	2.23815	54	1.52929	54	1.8306	54	2.10376	54	1.31357	54	3.27943	54	1.67727
55	1.92492	55	1.60114	55	1.83034	55	1.63821	55	1.94816	55	1.24518	55	3.15044	55	1.5414
56	2.07901	56	2.02544	56	1.76132	56	2.52916	56	1.93936	56	1.70633	56	3.18444	56	1.64278
57	1.32137	57	2.09323	57	1.76766	57	2.4982	57	2.31205	57	1.53451	57	3.02065	57	1.30536
58	2.10712	58	1.85713	58	2.60177	58	1.96998	58	2.3468	58	1.57138	58	3.14713	58	2.12678
59	1.53997	59	1.92243	59	1.80954	59	1.65546	59	1.97417	59	1.82454	59	3.43207	59	1.97793
60	2.0501	60	1.95845	60	1.83573	60	2.23294	60	2.04349	60	1.57075	60	3.60721	60	2.2872
61	1.72331	61	1.46428	61	2.1468	61	2.14835	61	1.99232	61	1.33732	61	3.52921	61	1.85073
62	1.52408	62	2.19802	62	1.28736	62	1.90684	62	1.99152	62	1.67649	62	3.67726	62	1.92237
63	1.73416	63	1.6209	63	1.92902	63	1.79316	63	1.94035	63	1.36755	63	3.4907	63	1.82235
64	1.93957	64	1.94635	64	1.96611	64	1.95047	64	1.79457	64	1.18106	64	3.48622	64	1.63223
65	1.61757	65	2.34853	65	1.71252	65	1.74386	65	2.10419	65	1.58334	65	3.55705	65	1.82771
66	1.56034	66	1.84651	66	1.45811	66	2.27033	66	1.82593	66	1.38184	66	3.61162	66	2.04587
67	1.6728	67	2.1964	67	2.09888	67	1.67426	67	2.34103	67	1.01658	67	3.3908	67	1.57
68	1.4988	68	2.3265	68	1.81296	68	1.92549	68	2.11525	68	0.762903	68	3.55104	68	1.45911
69	2.31502	69	2.36834	69	1.73633	69	2.23545	69	2.08645	69	0.55761	69	3.58236	69	1.62787
70	1.82269	70	2.21564	70	2.00226	70	1.59354	70	2.28459	70	1.26743	70	3.41177	70	1.41209
71	1.61158	71	1.88023	71	1.47068	71	2.29313	71	2.06771	71	1.08271	71	3.12984	71	1.93072
72	1.79144	72	2.52145	72	1.70576	72	3.06091	72	2.2174	72	0.867236	72	3.37124	72	1.50518
73	2.07498	73	1.84193	73	1.35647	73	2.1846	73	1.97292	73	1.09411	73	2.96218	73	1.6854
74	1.74049	74	2.28805	74	1.91572	74	1.6406	74	2.37252	74	1.03205	74	3.29359	74	1.57442
75	1.73297	75	2.17776	75	1.48312	75	1.7618	75	2.52704	75	0.70364	75	3.61765	75	1.92556
76	2.24699	76	2.0209	76	1.45716	76	2.45696	76	1.97872	76	0.991544	76	3.62931	76	1.64628
77	1.94016	77	1.69234	77	1.54267	77	1.0672	77	2.13011	77	0.815533	77	3.58092	77	1.95994
78	1.63703	78	2.3707	78	1.43179	78	1.30793	78	2.28328	78	0.664493	78	3.1825	78	1.74538
79	1.80591	79	2.34669	79	1.46232	79	1.40824	79	2.22893	79	0.580297	79	3.02824	79	1.54689
80	2.04301	80	1.93632	80	1.67504	80	2.00649	80	2.29199	80	0.570289	80	3.31201	80	1.77716
81	1.92184	81	2.3412	81	1.70125	81	1.56136	81	2.32351	81	0.973102	81	3.34501	81	1.99329
82	1.71263	82	2.23322	82	1.92128	82	2.31895	82	2.09101	82	0.880367	82	3.51509	82	1.48268
83	2.13136	83	2.77882	83	1.7336	83	1.95182	83	2.22749	83	1.08941	83	3.45134	83	1.81071
84	2.12273	84	1.84995	84	2.07272	84	1.65121	84	2.05739	84	1.22953	84	3.34186	84	2.04524
85	1.59907	85	1.88717	85	1.76504	85	1.94259	85	2.20233	85	0.931655	85	3.18271	85	2.00139
86	2.16296	86	1.9757	86	1.84078	86	2.01107	86	2.46968	86	0.490451	86	3.25981	86	1.84151
87	1.89405	87	2.71252	87	1.6302	87	1.76405	87	2.14597	87	0.809422	87	3.52186	87	1.68806
88	1.77729	88	1.85249	88	1.5852	88	1.25639	88	2.36819	88	0.896142	88	3.22028	88	1.81479
89	1.83878	89	2.50539	89	1.41136	89	2.04522	89	2.35665	89	0.922101	89	3.28774	89	1.30085
90	1.65714	90	1.84724	90	1.3165	90	1.24107	90	2.28242	90	0.739605	90	3.46759	90	1.63653
91	1.84151	91	2.13001	91	1.52545	91	1.20131	91	2.41295	91	0.953079	91	3.38095	91	1.65077
92	1.65329	92	2.05981	92	1.9448	92	2.07379	92	2.32187	92	1.13179	92	3.76353	92	1.78022
93	2.00715	93	2.03377	93	1.65081	93	1.13345	93	2.38453	93	0.697743	93	3.41	93	1.6651
94	1.70986	94	2.20005	94	1.70651	94	1.58721	94	2.13706	94	0.86962	94	3.37577	94	1.70841
95	1.86723	95	2.09036	95	1.73208	95	1.83976	95	2.05867	95	0.968533	95	3.41262	95	1.59539
96	1.79115	96	1.52308	96	1.39882	96	2.00043	96	2.75375	96	0.77864	96	3.5357	96	2.40315
97	1.78987	97	2.08398	97	1.925	97	2.31829	97	2.75555	97	0.723657	97	3.17677	97	1.6257
98	1.75982	98	1.72886	98	2.05359	98	2.2066	98	4.70567	98	0.620576	98	3.34058	98	1.81048
99	1.65481	99	1.93438	99	1.49173	99	1.94396	99	4.57768	99	0.649146	99	3.24563	99	1.78422
100	1.48116	100	2.45233	100	1.82902	100	2.25455	100	3.71614	100	0.801338	100	3.70125	100	1.66717
101	1.98711	101	2.19521	101	1.84992	101	2.17163	101	4.13728	101	0.640635	101	3.87825	101	2.01274
102	1.74645	102	2.03459	102	1.5702	102	1.71393	102	4.74613	102	0.554145	102	2.98702	102	1.72286
103	1.45367	103	1.8927	103	1.86246	103	1.91553	103	3.33234	103	0.631344	103	3.39536	103	1.68388
104	1.7076	104	2.41339	104	1.5981	104	1.70397	104	3.00215	104	0.623171	104	3.32608	104	2.34641
105	1.60219	105	2.83049	105	2.04752	105	2.06657	105	2.77636	105	1.12221	105	3.22566	105	1.91394
106	1.51344	106	1.61032	106	1.46231	106	2.14686	106	5.04719	106	0.651949	106	3.3643	106	1.96433
107	1.66495	107	1.98135	107	1.21966	107	1.86802	107	3.98551	107	0.725292	107	3.23395	107	2.56861
108	1.71507	108	1.8558	108	1.34982	108	1.87275	108	3.67802	108	0.596756	108	3.14856	108	1.94239
109	1.96732	109	2.20972	109	1.58373	109	1.96457	109	4.21588	109	0.748743	109	3.22265	109	2.28616
110	2.13427	110	1.78282	110	1.68584	110	2.49549	110	4.44998	110	0.567015	110	3.48987	110	2.11674
111	1.59709	111	2.63236	111	1.89892	111	2.45288	111	4.69193	111	0.909507	111	6.29626	111	2.46629
112	2.02251	112	2.10332	112	1.35363	112	2.16028	112	2.74477	112	1.01771	112	3.42698	112	2.96629
113	2.18468	113	1.60729	113	1.71338	113	2.47749	113	2.93304	113	0.889613	113	3.67057	113	1.83399
114	1.67311	114	1.74138	114	1.53326	114	1.77204	114	2.8726	114	0.912015	114	3.36677	114	1.9744
115	2.33933	115	1.83	115	2.02597	115	1.93622	115	2.38501	115	0.827077	115	3.45915	115	2.89668
116	1.69896	116	2.07673	116	1.50453	116	2.18781	116	2.70369	116	0.964946	116	3.7448	116	2.27629
117	2.22585	117	2.68396	117	1.78717	117	2.55652	117	2.81393	117	1.15945	117	3.3374	117	1.96919
118	1.82642	118	1.76784	118	1.6978	118	2.50079	118	2.66059	118	1.18313	118	3.38085	118	1.89094
119	1.74716	119	1.93449	119	1.59887	119	2.15578	119	3.04312	119	0.985249	119	3.22683	119	1.6821
120	1.76155	120	2.25412	120	1.52458	120	1.97034	120	2.51097	120	0.90649	120	3.25357	120	1.74188
121	2.08212	121	1.95817	121	1.74726	121	1.76539	121	2.85469	121	1.0115	121	3.5727	121	1.31779
122	1.71188	122	2.10051	122	1.84278	122	2.34667	122	2.64062	122	0.820749	122	3.17097	122	1.67145
123	1.62911	123	1.86553	123	1.66524	123	2.14654	123	2.60153	123	1.47844	123	4.80098	123	1.76432
124	1.54081	124	1.92016	124	1.45366	124	1.97696	124	2.86282	124	0.792766	124	3.41084	124	1.61554
125	1.65754	125	1.68547	125	1.73351	125	2.31675	125	2.45639	125	0.965491	125	6.23143	125	1.63784
126	2.02727	126	1.92395	126	1.53812	126	2.2977	126	2.76375	126	0.685894	126	5.50705	126	1.88707
127	1.8074	127	2.14889	127	1.39893	127	2.05285	127	2.49821	127	0.744229	127	6.51203	127	1.74917
128	1.69946	128	1.91087	128	1.18281	128	2.3368	128	3.40052	128	0.912719	128	5.73202	128	1.54344
129	1.88193	129	1.61961	129	1.52759	129	1.50617	129	3.32677	129	1.02042	129	6.60856	129	1.51321
130	1.5267	130	1.70754	130	1.893	130	1.84148	130	2.47186	130	0.688878	130	6.49888	130	1.7997
131	1.42862	131	1.98585	131	1.87963	131	1.81508	131	2.83778	131	1.01667	131	6.57447	131	1.80314
132	1.72908	132	1.4342	132	1.65626	132	1.81155	132	4.49888	132	0.846194	132	5.59087	132	1.61491
133	1.76795	133	2.29931	133	1.61915	133	2.6664	133	2.84749	133	0.777663	133	6.24795	133	1.68897
134	1.85414	134	2.07574	134	1.57968	134	1.99982	134	5.8781	134	0.874936	134	5.35702	134	1.5139
135	1.82511	135	1.76467	135	1.92239	135	2.42072	135	4.3787	135	1.00949	135	6.51125	135	1.55066
136	1.79882	136	2.12672	136	1.99972	136	2.07854	136	3.408	136	0.852061	136	5.86736	136	1.6352
137	2.047	137	1.91139	137	2.16148	137	2.00974	137	5.35346	137	0.934186	137	6.27234	137	2.33655
138	2.12132	138	3.05041	138	1.0988	138	1.8444	138	5.01598	138	0.497219	138	6.0873	138	1.77606
139	1.65958	139	2.11038	139	1.17272	139	2.28137	139	4.15418	139	1.12753	139	5.35244	139	1.83669
140	1.99066	140	2.20824	140	2.14407	140	1.71752	140	3.09853	140	0.553058	140	6.56274	140	1.91857
141	1.73837	141	2.05827	141	1.90395	141	2.22309	141	2.74475	141	0.901157	141	5.17565	141	2.24547
142	1.88841	142	2.33987	142	2.13535	142	1.70886	142	2.92934	142	0.754684	142	6.09987	142	1.61336
143	1.9717	143	1.89501	143	1.51303	143	2.0346	143	2.91966	143	1.14714	143	5.46832	143	2.33394
144	1.7329	144	1.73837	144	1.76123	144	1.71897	144	2.65739	144	0.907932	144	5.9993	144	1.93836
145	1.7299	145	1.7592	145	1.96007	145	2.11991	145	3.91848	145	0.855589	145	6.87027	145	1.95889
146	1.72704	146	1.49011	146	1.47436	146	2.28886	146	2.73225	146	0.997315	146	3.71957	146	1.95345
147	1.82852	147	1.97868	147	1.59675	147	2.08249	147	2.96127	147	0.634614	147	3.92626	147	2.15426
148	1.71004	148	2.38273	148	2.14816	148	2.50008	148	2.76804	148	0.587967	148	3.12894	148	1.36707
149	1.98307	149	2.06318	149	1.71471	149	2.19784	149	2.79907	149	0.753806	149	3.61852	149	1.78181
150	1.6672	150	1.81889	150	1.77494	150	2.48398	150	2.80054	150	0.471514	150	3.23754	150	1.97071
151	1.43077	151	2.17189	151	1.61163	151	2.28706	151	3.13827	151	0.997603	151	3.63615	151	2.31148
152	1.73433	152	1.77385	152	1.89064	152	2.50932	152	3.36553	152	0.789671	152	3.30351	152	2.02855
153	1.8098	153	2.96599	153	1.63197	153	2.22639	153	3.09036	153	0.753883	153	3.73029	153	2.55719
154	1.62795	154	1.72612	154	1.69956	154	2.49896	154	2.49519	154	0.794743	154	3.02052	154	2.07815
155	1.89604	155	2.05326	155	1.34538	155	2.03346	155	2.53104	155	0.727657	155	3.74131	155	2.18706
156	1.78308	156	1.41048	156	1.76781	156	2.00614	156	3.30395	156	0.867921	156	3.96457	156	2.74139
157	1.89458	157	1.83346	157	1.71405	157	2.60854	157	2.69805	157	1.0827	157	3.7033	157	1.96456
158	1.55066	158	1.91369	158	1.64125	158	2.12418	158	2.95832	158	0.881237	158	3.31026	158	1.95592
159	1.68098	159	1.66352	159	1.31397	159	1.9776	159	3.06405	159	1.10034	159	3.40641	159	1.40225
160	1.69955	160	2.06683	160	1.63702	160	1.96132	160	2.82068	160	0.748856	160	3.51067	160	1.72388
161	1.75836	161	2.08826	161	1.58873	161	2.40534	161	2.67306	161	0.604431	161	3.58911	161	1.79181
162	2.10817	162	1.93628	162	1.59889	162	2.19467	162	2.56884	162	0.951898	162	3.62162	162	2.17997
163	1.56324	163	1.7926	163	1.90093	163	2.28605	163	2.75143	163	0.992425	163	3.21259	163	1.5489
164	2.19024	164	1.71109	164	2.32527	164	2.15979	164	3.15783	164	0.762133	164	3.39495	164	1.65289
165	1.82001	165	2.22175	165	1.82381	165	2.24711	165	3.18139	165	0.644825	165	3.02132	165	1.60182
166	1.49896	166	1.66159	166	2.52092	166	1.93492	166	3.3771	166	0.849004	166	3.39973	166	2.17006
167	1.81472	167	1.53441	167	1.42952	167	2.63637	167	3.2331	167	1.11863	167	3.30115	167	1.6086
168	1.82335	168	1.65681	168	1.7527	168	2.49132	168	2.75151	168	0.691417	168	3.44917	168	2.02175
169	1.608	169	1.95935	169	2.16957	169	2.23399	169	3.13875	169	1.03161	169	3.2613	169	1.70098
170	2.16893	170	2.0422	170	2.07181	170	2.64242	170	2.80587	170	0.698259	170	3.21204	170	2.46075
171	1.89398	171	2.10659	171	1.94859	171	2.72459	171	2.98087	171	0.822902	171	3.58948	171	1.64107
172	1.54631	172	1.6225	172	2.01171	172	2.52998	172	3.44363	172	1.09346	172	3.59137	172	2.36273
173	2.02979	173	1.85495	173	1.87959	173	2.45419	173	3.82491	173	0.939159	173	3.39489	173	2.17578
174	1.52787	174	1.68816	174	1.54231	174	2.31269	174	3.13089	174	0.41277	174	3.68184	174	2.6088
175	1.63081	175	1.82467	175	1.57858	175	1.91793	175	3.50111	175	0.597171	175	3.01082	175	2.85221
176	2.15009	176	2.30156	176	1.69303	176	2.207	176	3.00258	176	0.719026	176	3.46785	176	3.48867
177	1.42016	177	1.50765	177	1.94722	177	2.51577	177	3.30793	177	0.981468	177	3.37188	177	2.73147
178	1.71354	178	1.36781	178	2.32783	178	2.17834	178	3.07082	178	1.01152	178	3.04528	178	2.84761
179	1.50439	179	2.53227	179	2.07425	179	2.04649	179	3.59206	179	1.02731	179	3.15666	179	3.55894
180	1.86458	180	2.44724	180	1.71994	180	1.81882	180	3.21496	180	1.08377	180	2.90213	180	2.41458
181	1.30306	181	1.81925	181	1.92171	181	2.41588	181	3.27547	181	0.929179	181	3.23201	181	1.5092
182	1.59204	182	1.94401	182	1.87344	182	2.28248	182	3.20845	182	1.31269	182	3.08811	182	1.83614
183	1.6535	183	1.81252	183	2.38551	183	1.86997	183	3.52458	183	0.497277	183	3.13157	183	2.35608
184	1.6252	184	1.75814	184	1.91765	184	2.38921	184	3.87542	184	0.862234	184	3.02836	184	1.39387
185	1.91841	185	2.30106	185	1.70941	185	2.35763	185	3.42659	185	0.858297	185	3.19779	185	1.74298
186	1.94512	186	1.96828	186	1.99172	186	2.29464	186	3.29786	186	0.596347	186	3.00174	186	3.49221
187	2.00721	187	1.82601	187	2.31078	187	2.49557	187	3.64008	187	0.531778	187	3.09651	187	3.1567
188	1.63867	188	1.98598	188	1.68377	188	2.05815	188	2.99234	188	0.639366	188	3.12414	188	1.566
189	1.60896	189	2.41124	189	1.45317	189	1.95348	189	2.96546	189	0.90555	189	3.35933	189	1.59197
190	1.50474	190	1.73052	190	2.0232	190	2.48276	190	3.51298	190	0.637582	190	3.25645	190	2.08694
191	1.49743	191	1.86973	191	2.12532	191	1.72867	191	2.89921	191	0.604879	191	3.273	191	2.0564
192	1.39513	192	1.82455	192	2.05689	192	2.59076	192	3.38014	192	0.708641	192	3.24032	192	1.68768
193	1.82828	193	2.377	193	2.18694	193	2.01684	193	3.00665	193	0.99715	193	3.0485	193	1.9319
194	1.76495	194	2.33092	194	1.40347	194	1.72343	194	2.64453	194	1.3827	194	3.38726	194	2.50927
195	1.5463	195	1.99016	195	1.90756	195	1.97147	195	3.2833	195	1.07614	195	3.03973	195	1.84978
196	2.37841	196	2.11363	196	1.60353	196	1.84845	196	2.93735	196	0.421491	196	3.12767	196	1.95442
197	1.839	197	1.55994	197	1.77176	197	2.48807	197	3.12633	197	0.661029	197	3.32443	197	1.81404
198	1.8411	198	1.7334	198	1.39802	198	2.87365	198	2.38339	198	0.50831	198	3.1528	198	2.1139
199	1.81043	199	2.12567	199	1.60704	199	2.4835	199	3.12775	199	0.701164	199	3.53505	199	2.25794
200	2.08116	200	1.53637	200	1.59901	200	2.1668	200	2.78442	200	0.477191	200	3.16976	200	2.57738
201	1.63467	201	1.9373	201	1.61684	201	2.15623	201	2.66189	201	0.881778	201	3.36142	201	2.16214
202	1.5136	202	1.97728	202	1.64102	202	2.47463	202	3.29405	202	0.950691	202	3.44133	202	1.99233
203	1.98506	203	2.51747	203	1.47223	203	2.3834	203	3.40527	203	0.410114	203	3.25829	203	2.14918
204	1.6429	204	1.4372	204	2.08155	204	2.19752	204	3.03863	204	0.901207	204	3.54206	204	3.27565
205	1.96522	205	1.9233	205	0.813965	205	2.39348	205	3.71126	205	0.849557	205	3.62717	205	2.08431
206	1.71615	206	2.12107	206	1.89087	206	2.23468	206	2.7275	206	1.17434	206	3.23344	206	1.88391
207	1.98453	207	2.33929	207	1.75169	207	2.15235	207	2.93738	207	0.859637	207	3.40725	207	2.37644
208	1.77015	208	2.16412	208	1.91167	208	2.1527	208	3.13403	208	0.46134	208	3.58439	208	2.22223
209	1.60355	209	1.91101	209	1.80644	209	2.61162	209	3.40108	209	0.575345	209	3.32777	209	2.08726
210	1.75289	210	2.57263	210	1.74743	210	1.61282	210	3.22031	210	0.610227	210	3.4973	210	1.94565
211	1.83825	211	2.36227	211	1.8345	211	2.30964	211	3.17199	211	0.950373	211	3.49379	211	2.13794
212	1.54567	212	2.41511	212	1.89322	212	2.57036	212	2.49894	212	0.703418	212	3.47486	212	2.4576
213	1.78371	213	1.63472	213	1.95566	213	2.41418	213	3.23058	213	0.863367	213	3.25043	213	2.97386
214	1.55142	214	2.65707	214	1.80375	214	1.83107	214	4.25559	214	0.967725	214	3.13683	214	2.14468
215	1.85935	215	2.91534	215	2.22796	215	2.67926	215	5.66271	215	0.794006	215	3.79065	215	2.57403
216	1.30088	216	2.84391	216	1.99407	216	1.7405	216	5.81483	216	0.802151	216	3.34013	216	3.17395
217	1.48686	217	2.26306	217	1.74859	217	1.68772	217	5.34142	217	1.16201	217	3.35577	217	2.12367
218	1.84761	218	2.67449	218	1.86782	218	1.89889	218	5.42411	218	0.423584	218	3.37283	218	3.50191
219	1.76966	219	2.72659	219	1.55715	219	1.51441	219	5.28131	219	0.666567	219	3.17802	219	2.02895
220	1.58376	220	2.21363	220	1.80915	220	2.99524	220	4.87113	220	0.586728	220	3.30174	220	2.22273
221	1.74254	221	3.02062	221	1.72388	221	1.47466	221	5.47696	221	1.07072	221	3.22466	221	1.92895
222	2.09367	222	2.50869	222	2.63446	222	1.38231	222	5.20662	222	0.92675	222	3.10463	222	2.1219
223	1.95708	223	1.9739	223	1.88353	223	2.48106	223	4.39018	223	0.853057	223	3.10515	223	2.54934
224	1.86026	224	2.85266	224	1.88378	224	1.47358	224	4.0994	224	0.42972	224	3.34347	224	1.84979
225	1.41514	225	2.41002	225	2.0813	225	2.2727	225	4.19312	225	1.28948	225	3.51325	225	3.59062
226	1.83358	226	3.1993	226	1.99871	226	2.83963	226	5.32048	226	1.29935	226	3.01577	226	2.20911
227	2.44565	227	3.24108	227	2.1412	227	2.55807	227	4.69494	227	0.912692	227	3.43977	227	1.93741
228	1.5483	228	2.8664	228	2.3495	228	1.83565	228	5.74623	228	1.30178	228	3.09195	228	2.09988
229	1.85967	229	2.22291	229	1.72834	229	1.67715	229	6.04694	229	0.875942	229	3.47806	229	1.88737
230	1.57283	230	2.06368	230	2.36587	230	1.83456	230	4.86641	230	0.708596	230	3.48463	230	2.2461
231	1.47129	231	2.22449	231	1.90671	231	2.41811	231	5.17636	231	1.60148	231	3.44892	231	2.08612
232	1.84866	232	2.52305	232	2.02728	232	2.3005	232	6.04955	232	0.617724	232	3.69177	232	2.07507
233	1.83553	233	2.57673	233	1.46542	233	2.17676	233	3.6344	233	0.905095	233	3.11619	233	1.98883
234	1.5438	234	2.37472	234	2.10383	234	2.49962	234	4.82934	234	1.26174	234	3.18011	234	1.65545
235	1.6268	235	2.80497	235	1.32428	235	2.27089	235	4.94957	235	0.741858	235	3.35302	235	1.89222
236	1.77213	236	2.80894	236	2.37741	236	1.70494	236	3.76206	236	0.829224	236	3.85603	236	1.90971
237	2.00173	237	1.7963	237	2.36367	237	2.55519	237	5.57622	237	1.09886	237	3.23585	237	2.39667
238	1.95936	238	1.79471	238	1.91378	238	2.00622	238	5.00396	238	1.03747	238	3.2814	238	2.20892
239	1.9722	239	2.14142	239	1.94744	239	2.54751	239	5.03627	239	0.480062	239	3.32939	239	2.96223
240	1.69643	240	1.96521	240	2.00178	240	2.13678	240	4.36731	240	0.876916	240	3.41755	240	2.68027
241	1.94263	241	1.60813	241	2.35082	241	2.24221	241	5.45286	241	0.761352	241	3.1086	241	2.22635
242	1.81587	242	1.91275	242	2.06564	242	1.68282	242	5.65204	242	0.750477	242	3.31573	242	2.32964
243	1.8306	243	2.07279	243	1.94082	243	2.91527	243	5.25404	243	0.992919	243	3.36788	243	3.46144
244	1.79402	244	2.39618	244	1.60597	244	2.5524	244	5.25489	244	0.784399	244	3.54259	244	2.61814
245	1.47259	245	2.38807	245	2.00111	245	2.10018	245	3.7084	245	0.628898	245	3.34095	245	2.00502
246	1.86888	246	2.20837	246	2.07018	246	1.73401	246	4.02888	246	0.502501	246	3.13774	246	2.42314
247	1.72287	247	1.98429	247	2.50974	247	2.38242	247	3.21662	247	0.857438	247	3.25174	247	2.22825
248	1.48156	248	1.85301	248	2.10902	248	2.57884	248	4.75461	248	0.921832	248	3.11791	248	2.33613
249	1.47945	249	2.28226	249	2.08145	249	2.53708	249	3.739	249	0.836194	249	3.21306	249	3.28519
250	1.28289	250	1.77064	250	1.70151	250	1.39362	250	4.18395	250	0.972004	250	3.24506	250	2.46678
251	1.7348	251	1.99385	251	2.00521	251	2.35429	251	4.70721	251	0.612449	251	3.31622	251	2.34912
252	1.92596	252	2.77024	252	1.80853	252	2.00044	252	3.92731	252	0.831882	252	3.13786	252	1.67774
253	1.77686	253	2.1761	253	1.92682	253	2.71955	253	3.4942	253	0.546215	253	3.26706	253	2.52831
254	1.50312	254	1.61729	254	2.03084	254	1.78992	254	4.47651	254	0.865764	254	3.4513	254	1.84063
255	1.40064	255	2.30317	255	1.73297	255	1.96999	255	4.84925	255	0.861591	255	3.46176	255	3.16069
256	1.72608	256	2.10541	256	1.92813	256	2.09757	256	4.98874	256	1.30786	256	3.25828	256	1.95561
257	1.71968	257	2.53332	257	2.42951	257	1.55182	257	4.46901	257	0.825488	257	3.28752	257	2.98946
258	1.55274	258	1.85056	258	2.14543	258	2.01988	258	4.26426	258	0.812224	258	3.24848	258	3.63614
259	1.63785	259	1.47204	259	1.9815	259	2.37272	259	4.97353	259	0.86443	259	3.30699	259	2.88048
260	1.83593	260	1.96489	260	1.90358	260	1.9552	260	5.12284	260	0.884037	260	3.77648	260	2.86403
261	1.46453	261	2.29002	261	1.73297	261	2.23387	261	5.14523	261	0.772578	261	3.68216	261	3.14532
262	1.59742	262	2.79701	262	1.60139	262	1.63638	262	5.51614	262	0.640404	262	3.28625	262	2.29599
263	1.69035	263	2.13086	263	1.70141	263	1.79013	263	5.46243	263	0.928312	263	3.18953	263	2.06427
264	1.40463	264	2.21866	264	2.14032	264	1.75346	264	2.8123	264	1.03218	264	3.24892	264	1.84399
265	1.4055	265	2.06151	265	2.78544	265	1.60214	265	5.05882	265	0.854635	265	3.08905	265	2.05309
266	1.55426	266	2.26691	266	1.84695	266	2.00314	266	5.56691	266	0.601344	266	3.39541	266	2.50027
267	1.56001	267	1.98935	267	2.32089	267	1.82654	267	5.52962	267	0.899144	267	3.42732	267	2.19434
268	2.17174	268	1.68186	268	2.24221	268	1.5917	268	5.75134	268	0.679478	268	3.13014	268	2.3906
269	1.5984	269	1.74762	269	1.83436	269	2.84931	269	5.77878	269	1.63274	269	3.18712	269	2.22793
270	1.42133	270	1.74325	270	1.74684	270	2.63246	270	5.25571	270	1.80225	270	3.41353	270	3.50147
271	1.45973	271	2.30016	271	2.39187	271	2.02903	271	5.11126	271	1.02657	271	3.31371	271	2.97124
272	1.51005	272	1.61346	272	2.17192	272	3.07312	272	5.69744	272	1.14337	272	3.0898	272	2.72711
273	1.23037	273	1.87035	273	2.36375	273	2.1347	273	4.97605	273	0.861167	273	3.25601	273	2.40524
274	1.32577	274	2.12997	274	2.52246	274	1.66552	274	6.13674	274	1.32215	274	3.58671	274	2.51131
275	1.51886	275	1.76216	275	2.33672	275	2.00791	275	5.67169	275	1.16256	275	3.18066	275	2.91369
276	1.91646	276	2.15202	276	1.49109	276	1.91053	276	5.20945	276	1.08477	276	3.29935	276	2.57296
277	1.57355	277	2.09424	277	2.78612	277	1.72027	277	4.32471	277	0.869714	277	3.28567	277	2.5418
278	1.59415	278	2.45744	278	2.41601	278	2.03663	278	4.99475	278	1.03578	278	3.14591	278	2.15023
279	1.32097	279	2.13625	279	1.65278	279	1.91283	279	5.4481	279	1.00998	279	2.91056	279	2.14499
280	1.22968	280	2.09802	280	1.63251	280	1.47819	280	5.85641	280	0.846114	280	3.47387	280	2.10058
281	1.5422	281	1.77563	281	2.45902	281	2.36958	281	4.72215	281	1.23158	281	3.28404	281	2.15626
282	1.69152	282	1.96712	282	1.78927	282	2.19868	282	5.3468	282	0.932647	282	2.94603	282	2.65154
283	1.73018	283	1.92282	283	1.85007	283	1.96233	283	4.23585	283	1.18344	283	3.05134	283	2.10535
284	1.56286	284	2.14182	284	1.47767	284	2.25089	284	4.9696	284	0.926872	284	3.03287	284	2.49598
285	1.37194	285	2.32074	285	2.20281	285	2.58608	285	5.37479	285	0.962634	285	2.74171	285	1.86216
286	1.61086	286	2.00802	286	1.68006	286	1.8835	286	6.60257	286	0.866852	286	3.26718	286	1.80104
287	1.91266	287	2.19752	287	1.66837	287	2.05295	287	5.31954	287	0.670483	287	3.43016	287	2.0224
288	1.82916	288	2.00136	288	1.48887	288	2.91363	288	5.23307	288	0.786241	288	3.2886	288	2.30096
289	1.96764	289	2.28191	289	2.01011	289	3.13864	289	5.53729	289	0.952404	289	3.29204	289	2.16513
290	2.00602	290	2.55937	290	1.6544	290	1.98058	290	6.27162	290	0.988236	290	3.51546	290	2.45839
291	1.82897	291	1.97953	291	1.89798	291	2.91925	291	5.76809	291	0.782659	291	3.51528	291	2.56261
292	1.94644	292	2.35627	292	1.83079	292	2.68157	292	4.97252	292	0.842846	292	3.526	292	2.02415
293	1.86167	293	2.00366	293	1.81089	293	2.03642	293	5.04208	293	0.684001	293	3.43388	293	2.6865
294	2.11073	294	1.86731	294	1.8284	294	2.10208	294	5.39021	294	1.35017	294	3.0823	294	2.19333
295	2.10154	295	1.51243	295	1.57744	295	2.26014	295	6.28234	295	1.00212	295	3.18353	295	1.93888
296	1.93101	296	1.97269	296	1.63956	296	2.779	296	6.69247	296	1.02849	296	3.03409	296	2.10278
297	1.80749	297	1.99369	297	2.06887	297	2.89082	297	4.70588	297	0.971659	297	3.01726	297	2.07702
298	1.33389	298	2.11925	298	1.91324	298	2.62652	298	5.94028	298	0.772026	298	3.15115	298	2.66322
299	2.2008	299	2.13382	299	1.5723	299	3.17058	299	6.52544	299	1.03554	299	3.53612	299	2.81632
300	2.33111	300	2.58779	300	1.47205	300	2.94567	300	4.52065	300	0.977637	300	2.96157	300	2.55512
301	1.5929	301	1.91412	301	1.55238	301	3.16617	301	5.27062	301	0.828672	301	3.05034	301	2.53445
302	1.58093	302	2.02387	302	2.41507	302	2.84857	302	5.79332	302	1.10161	302	3.15274	302	2.42245
303	1.63546	303	2.01338	303	1.81674	303	3.33977	303	5.85332	303	1.02685	303	3.07484	303	2.15371
304	1.66338	304	1.94906	304	2.03461	304	2.63124	304	6.58141	304	0.970177	304	2.95978	304	1.98433
305	1.89767	305	2.2377	305	2.39871	305	2.36282	305	6.7858	305	1.12966	305	2.96445	305	2.15068
306	1.81531	306	2.23726	306	1.98744	306	2.64398	306	6.09541	306	0.590023	306	3.07919	306	2.89408
307	1.87478	307	2.31383	307	1.55078	307	2.6315	307	5.03144	307	0.804641	307	3.25472	307	2.07713
308	1.42382	308	2.07188	308	1.91912	308	2.74515	308	5.41739	308	0.833258	308	2.94431	308	2.05967
309	1.8667	309	2.59296	309	1.22137	309	2.61699	309	5.8192	309	1.05494	309	3.30355	309	1.72615
310	1.77926	310	2.08264	310	1.42132	310	2.90638	310	5.9387	310	1.05385	310	3.09204	310	2.58267
311	1.64483	311	1.97905	311	1.93045	311	2.98481	311	6.58884	311	0.698167	311	3.04137	311	1.97643
312	1.53053	312	2.11632	312	1.63662	312	2.95643	312	6.31282	312	0.619931	312	3.09584	312	2.55853
313	1.62664	313	2.10996	313	1.72533	313	3.28665	313	6.59353	313	0.754855	313	3.07075	313	2.19124
314	1.70548	314	2.04673	314	1.99783	314	2.62762	314	5.71061	314	0.971405	314	3.40308	314	2.3139
315	1.46186	315	1.4455	315	1.76773	315	2.70133	315	4.89108	315	0.886864	315	2.90423	315	2.66323
316	1.34497	316	2.27245	316	1.42902	316	3.02892	316	5.57712	316	0.933293	316	3.15687	316	2.71691
317	1.59706	317	2.10816	317	1.73371	317	2.56992	317	5.34684	317	1.27777	317	3.02115	317	2.83453
318	1.85581	318	3.50421	318	1.82518	318	2.94869	318	5.76349	318	0.931201	318	3.3658	318	2.91465
319	1.94165	319	2.41191	319	1.99208	319	2.49537	319	6.23539	319	0.955301	319	3.20257	319	2.65885
320	1.50027	320	2.8003	320	2.36955	320	2.58437	320	5.55934	320	0.776143	320	3.00617	320	4.2065
321	1.7872	321	1.69522	321	1.92977	321	2.70079	321	5.36378	321	1.20874	321	3.29345	321	4.808
322	1.72927	322	2.78239	322	2.30542	322	2.51358	322	5.25599	322	0.829176	322	3.20586	322	3.03098
323	1.38304	323	1.83622	323	1.85352	323	2.72652	323	4.77521	323	1.07215	323	3.28963	323	2.93041
324	1.48721	324	2.47111	324	1.91364	324	2.26505	324	5.43152	324	0.826925	324	3.18287	324	3.22017
325	1.67018	325	1.96493	325	1.96663	325	2.34263	325	5.92365	325	1.25746	325	3.12939	325	3.29304
326	1.80242	326	2.66473	326	1.7806	326	3.05479	326	6.03216	326	0.827808	326	3.19026	326	3.58359
327	1.9618	327	2.37836	327	2.47916	327	2.69441	327	6.0465	327	1.08231	327	3.15771	327	3.41474
328	2.23464	328	2.18401	328	2.27762	328	2.05908	328	4.86208	328	1.17994	328	3.09036	328	3.07639
329	2.27362	329	3.38946	329	1.7626	329	1.44744	329	5.44774	329	0.953997	329	3.07722	329	3.56982
330	1.64923	330	1.88962	330	2.34302	330	1.96411	330	5.49566	330	1.0875	330	3.05683	330	3.44159
331	1.62158	331	1.34762	331	1.98763	331	2.42931	331	5.85819	331	1.20589	331	3.09588	331	3.57627
332	1.64934	332	2.37011	332	1.77383	332	1.83243	332	5.11425	332	0.955222	332	3.22888	332	2.14712
333	1.94014	333	2.21262	333	2.13643	333	2.01138	333	5.87849	333	1.05246	333	3.13579	333	4.13384
334	1.93096	334	1.92137	334	2.59451	334	2.27926	334	5.32573	334	0.919995	334	3.23158	334	3.40549
335	2.33294	335	2.63701	335	2.40936	335	1.91568	335	5.14112	335	0.918761	335	3.26953	335	2.75749
336	1.70952	336	2.01741	336	2.05316	336	1.86554	336	5.13655	336	0.849961	336	3.19059	336	2.71447
337	1.76564	337	2.51734	337	1.58013	337	1.81671	337	5.11667	337	1.07883	337	3.01181	337	2.73268
338	1.82253	338	2.77175	338	1.55551	338	1.82622	338	5.60464	338	1.08954	338	3.35956	338	3.06503
339	1.91363	339	2.17856	339	1.40821	339	1.64759	339	5.91811	339	0.635054	339	3.32998	339	2.68136
340	1.84184	340	2.85855	340	1.5035	340	1.92218	340	5.42499	340	0.489176	340	3.35511	340	2.23613
341	1.53506	341	2.57026	341	1.56706	341	1.77507	341	5.86103	341	0.683833	341	3.26938	341	1.76016
342	2.35371	342	3.32356	342	2.17873	342	2.43565	342	5.48119	342	0.916508	342	3.42345	342	2.03255
343	1.97732	343	2.43694	343	1.4429	343	1.81037	343	5.78337	343	1.01823	343	3.46927	343	2.34768
344	2.33462	344	2.64457	344	2.68075	344	1.79106	344	5.25782	344	0.468815	344	3.28272	344	2.04226
345	2.05172	345	3.40594	345	1.71916	345	1.59559	345	5.79924	345	1.17915	345	3.54836	345	2.8178
346	1.72501	346	2.31815	346	2.13177	346	2.35862	346	4.96383	346	1.25667	346	3.40707	346	1.7179
347	1.77603	347	2.48732	347	1.93404	347	1.68743	347	4.83816	347	0.929272	347	3.81671	347	1.84628
348	1.75641	348	1.84087	348	2.60985	348	1.72219	348	5.08117	348	0.782301	348	3.62226	348	1.90563
349	2.21425	349	2.07372	349	1.97675	349	1.45825	349	5.54157	349	0.746867	349	3.2819	349	1.86221
350	1.61669	350	1.4528	350	1.51779	350	1.76016	350	5.23152	350	1.1394	350	3.23777	350	1.75383
351	2.03733	351	2.02345	351	1.81686	351	1.72513	351	5.24007	351	0.83871	351	3.48229	351	1.85134
352	1.73578	352	2.883	352	1.87203	352	1.6423	352	4.72559	352	0.925007	352	3.37776	352	2.31085
353	1.86906	353	3.2252	353	2.2564	353	1.56592	353	5.70283	353	0.783726	353	3.4123	353	2.2106
354	1.79633	354	1.55561	354	1.80261	354	1.85712	354	5.48645	354	0.897909	354	3.44081	354	2.00245
355	2.01992	355	2.89304	355	1.8048	355	1.94363	355	5.74607	355	0.871284	355	3.32125	355	2.4221
356	1.60623	356	3.63677	356	1.9508	356	1.35761	356	5.7133	356	0.713394	356	3.31685	356	1.80164
357	1.93807	357	1.90141	357	2.09857	357	1.55495	357	4.8736	357	0.79493	357	3.37329	357	2.26686
358	2.22647	358	2.76852	358	1.98892	358	2.11965	358	5.18637	358	1.12819	358	3.28433	358	2.10387
359	1.80999	359	2.89646	359	1.78321	359	1.7699	359	5.58156	359	0.747428	359	3.25726	359	2.0947
360	1.74438	360	2.93367	360	1.66607	360	1.54904	360	5.95154	360	0.825415	360	6.17815	360	1.94719
361	1.99606	361	2.1546	361	1.90013	361	1.74973	361	5.45638	361	0.554717	361	4.55996	361	1.80643
362	1.73615	362	2.56441	362	2.28083	362	1.58568	362	6.30166	362	0.82056	362	5.18186	362	1.95424
363	1.70923	363	2.99951	363	1.77919	363	1.78544	363	6.43771	363	0.705095	363	5.68287	363	2.33256
364	1.65912	364	3.16419	364	2.24648	364	1.71592	364	5.00471	364	0.805381	364	5.78689	364	1.80098
365	2.70595	365	3.04081	365	2.41966	365	1.71723	365	5.20688	365	1.03513	365	6.56178	365	2.82323
366	2.24332	366	3.40999	366	1.79801	366	1.8665	366	5.09372	366	1.10359	366	5.8589	366	2.76138
367	1.76629	367	3.63276	367	1.75101	367	1.99033	367	5.96124	367	0.981354	367	6.94829	367	3.03335
368	1.97219	368	3.1957	368	1.80737	368	2.06194	368	5.56509	368	0.806417	368	6.29126	368	2.68119
369	1.43608	369	3.42292	369	2.43792	369	1.47387	369	6.09059	369	0.772795	369	5.54643	369	3.06069
370	1.78002	370	3.32602	370	1.52688	370	1.8932	370	5.0386	370	1.20226	370	5.70943	370	2.23145
371	1.49198	371	2.90338	371	1.91788	371	2.20588	371	4.87309	371	0.959967	371	5.83664	371	3.11233
372	1.75375	372	2.93769	372	1.63456	372	2.50409	372	5.45584	372	1.07387	372	6.17046	372	2.83026
373	1.83135	373	2.37031	373	1.63433	373	2.14884	373	5.83715	373	0.760048	373	5.24966	373	3.02547
374	1.88794	374	2.26951	374	1.68257	374	1.77013	374	5.11882	374	0.945062	374	6.58066	374	3.01726
375	1.95984	375	2.62081	375	1.8403	375	2.1536	375	5.85842	375	0.581197	375	5.6712	375	2.54586
376	1.8593	376	2.44759	376	2.09494	376	1.6792	376	4.08947	376	1.14686	376	5.67748	376	3.04802
377	1.71928	377	1.82396	377	2.70582	377	1.80273	377	4.92249	377	1.20166	377	6.01338	377	2.34756
378	1.9119	378	2.68796	378	2.19116	378	2.38554	378	3.54205	378	0.612321	378	5.60879	378	2.61503
379	2.03442	379	2.60167	379	3.00707	379	2.26096	379	3.74849	379	0.872263	379	6.22699	379	3.00596
380	1.80447	380	3.04328	380	1.68224	380	1.80203	380	5.4291	380	0.90695	380	5.54663	380	2.60057
381	1.78514	381	3.67482	381	2.00766	381	2.05459	381	5.7184	381	0.614723	381	6.66786	381	2.61895
382	1.96776	382	3.38752	382	1.92774	382	1.94973	382	4.97636	382	0.457133	382	6.00792	382	3.02945
383	2.07291	383	2.43036	383	2.72124	383	1.9594	383	5.43993	383	0.682902	383	5.6818	383	2.9521
384	1.68144	384	2.57897	384	2.65042	384	1.6195	384	5.3857	384	1.20566	384	6.76049	384	2.55182
385	1.70872	385	2.56821	385	2.85611	385	1.94302	385	4.90617	385	0.742035	385	6.8347	385	1.56943
386	1.48	386	3.10058	386	2.49423	386	2.02064	386	6.47898	386	0.57923	386	6.82395	386	3.35589
387	1.58421	387	3.40379	387	2.44143	387	2.12127	387	5.90003	387	0.675602	387	6.52401	387	3.05824
388	1.57732	388	2.75509	388	3.40025	388	2.1693	388	5.42368	388	0.773614	388	5.96348	388	2.46847
389	1.7024	389	2.18328	389	2.72734	389	2.14216	389	6.57125	389	0.839166	389	6.36372	389	2.62271
390	1.44138	390	2.11564	390	2.6688	390	1.89501	390	5.56453	390	0.890289	390	6.45726	390	2.36275
391	2.05791	391	2.07621	391	2.39233	391	1.63113	391	6.52593	391	1.08091	391	5.64799	391	2.30411
392	1.82148	392	2.0677	392	1.93392	392	1.83498	392	6.10321	392	0.896749	392	6.33313	392	2.36136
393	1.61034	393	2.15815	393	2.43014	393	2.22206	393	3.38554	393	0.930655	393	6.38681	393	2.0891
394	1.73521	394	2.5574	394	3.00401	394	1.69785	394	5.79712	394	0.616224	394	6.4277	394	2.84261
395	1.84278	395	1.81965	395	1.53683	395	1.94363	395	3.56271	395	0.846595	395	5.711	395	2.26507
396	1.9508	396	1.72803	396	2.40716	396	1.84971	396	3.67201	396	0.867688	396	6.2534	396	2.18533
397	1.67872	397	3.11624	397	2.34273	397	1.69343	397	3.91327	397	0.606607	397	6.5084	397	2.24773
398	1.75495	398	2.12358	398	2.04765	398	1.84852	398	2.52864	398	0.697359	398	5.91386	398	2.32686
399	1.84988	399	2.00823	399	1.62924	399	2.42326	399	2.65223	399	0.585867	399	6.276	399	2.12606
400	1.52511	400	3.07083	400	1.68956	400	2.02463	400	3.16909	400	0.441809	400	6.6792	400	2.55266
401	1.96996	401	2.61719	401	1.93495	401	1.95216	401	2.6	401	0.871424	401	5.96178	401	2.67321
402	1.54899	402	1.96382	402	1.81158	402	2.3636	402	3.11205	402	0.791071	402	5.54988	402	2.94732
403	1.6082	403	2.97602	403	2.26589	403	1.82884	403	5.06151	403	0.7404	403	7.04842	403	2.54323
404	1.89884	404	1.57017	404	1.95635	404	2.38474	404	5.53157	404	0.904436	404	6.28145	404	2.46482
405	1.67214	405	1.76922	405	1.96943	405	2.00794	405	5.15516	405	0.611966	405	6.24141	405	1.81737
406	2.01824	406	1.8868	406	2.06104	406	1.70219	406	5.49342	406	0.687298	406	6.15238	406	2.64906
407	1.67537	407	1.73795	407	2.06347	407	1.69569	407	3.09664	407	0.891118	407	5.26283	407	2.50231
408	1.70607	408	1.87292	408	1.89636	408	1.81826	408	3.94093	408	0.840938	408	6.28789	408	3.36817
409	1.93121	409	2.06122	409	2.39774	409	2.02332	409	3.37596	409	0.926167	409	6.1063	409	2.10155
410	1.67536	410	2.24942	410	1.48067	410	1.92064	410	3.49234	410	0.943209	410	5.81146	410	1.79346
411	1.61132	411	2.34292	411	1.82106	411	1.47262	411	4.67865	411	0.606106	411	6.19766	411	3.44363
412	1.66102	412	2.07188	412	2.0843	412	1.27404	412	4.80509	412	0.518851	412	6.15107	412	2.79436
413	1.82406	413	2.40361	413	2.49793	413	1.97288	413	6.18656	413	0.871009	413	5.87827	413	2.14885
414	1.81391	414	2.22596	414	2.24831	414	1.73902	414	3.42659	414	0.934717	414	5.81504	414	2.30052
415	1.80219	415	1.77739	415	2.31652	415	1.59599	415	3.75051	415	0.664784	415	7.04809	415	2.69114
416	1.78135	416	2.91636	416	2.01188	416	2.35729	416	3.39713	416	0.47247	416	5.82569	416	3.01641
417	1.66659	417	2.11657	417	1.94478	417	1.49779	417	3.32235	417	0.874678	417	6.80528	417	2.25899
418	1.78369	418	2.74736	418	2.05117	418	2.51187	418	4.38863	418	0.706221	418	6.42249	418	2.412
419	1.47167	419	1.47372	419	1.76944	419	2.13355	419	4.97739	419	0.647585	419	5.54405	419	2.41279
420	1.51955	420	1.8121	420	2.20503	420	1.45894	420	4.47417	420	0.901772	420	5.42452	420	2.864
421	1.66194	421	1.93321	421	1.94524	421	1.19668	421	5.1836	421	0.761449	421	5.39256	421	2.4996
422	1.92463	422	1.64721	422	2.16279	422	1.57342	422	3.52521	422	0.4439	422	5.89878	422	3.62999
423	2.02136	423	2.47856	423	2.31507	423	2.07742	423	5.22641	423	0.940824	423	5.78085	423	2.42096
424	1.95566	424	1.9651	424	2.03309	424	1.73851	424	3.42245	424	1.18846	424	6.40698	424	1.79691
425	1.63816	425	2.22023	425	2.16493	425	1.71693	425	3.5366	425	0.823949	425	6.9794	425	2.57173
426	1.57132	426	2.01477	426	2.08744	426	2.4502	426	4.67955	426	0.500092	426	5.84427	426	2.23214
427	1.59858	427	1.74105	427	2.34563	427	1.73026	427	4.79995	427	0.6871	427	6.5146	427	1.70165
428	1.93329	428	1.56313	428	2.03078	428	2.43228	428	4.92095	428	0.600079	428	5.98691	428	1.84789
429	1.94818	429	2.18525	429	2.15653	429	2.31205	429	4.94147	429	0.532967	429	5.83073	429	1.57148
430	1.43509	430	2.20027	430	2.13927	430	1.74062	430	5.06453	430	0.768086	430	6.18574	430	1.67333
431	1.64667	431	2.21306	431	2.29837	431	2.03722	431	5.01583	431	0.877856	431	6.19286	431	1.59916
432	2.18313	432	2.34229	432	1.95622	432	1.65479	432	5.34536	432	0.754339	432	6.27928	432	1.69728
433	1.55303	433	2.50866	433	2.06765	433	1.52742	433	5.11791	433	0.763519	433	6.51703	433	1.94697
434	1.78176	434	2.12367	434	2.31937	434	1.66861	434	3.33375	434	0.872977	434	6.80802	434	2.05578
435	1.59884	435	1.96711	435	2.0021	435	1.77598	435	3.65518	435	0.968554	435	6.76032	435	2.89617
436	1.56232	436	2.53865	436	2.0458	436	1.88532	436	3.92828	436	0.993155	436	6.79072	436	3.08024
437	1.93057	437	2.68829	437	2.0745	437	2.07658	437	4.12008	437	0.575339	437	5.8106	437	2.93302
438	1.84772	438	2.28029	438	2.0367	438	1.38288	438	4.14796	438	0.708195	438	6.23858	438	1.99322
439	1.96496	439	2.81801	439	2.42041	439	1.63878	439	3.58157	439	0.765245	439	6.01288	439	2.42668
440	1.7727	440	2.05495	440	1.97169	440	1.47395	440	3.78008	440	0.856737	440	6.19089	440	2.93149
441	1.86438	441	1.71334	441	2.08642	441	1.85517	441	3.97212	441	0.557083	441	6.30086	441	3.64536
442	1.34719	442	2.2466	442	1.92903	442	1.90581	442	3.95709	442	0.777472	442	6.4757	442	2.54074
443	1.65539	443	2.06402	443	2.08053	443	1.75465	443	3.98956	443	1.54796	443	6.48327	443	2.08702
444	1.66755	444	1.49391	444	1.81479	444	2.01691	444	3.06321	444	0.755505	444	7.2121	444	2.58149
445	1.57151	445	2.59384	445	2.32564	445	1.48751	445	3.73839	445	0.689708	445	5.9809	445	2.91044
446	1.38284	446	1.9051	446	1.95515	446	2.00383	446	3.54756	446	0.754901	446	5.90765	446	2.98258
447	1.59277	447	1.64578	447	2.26057	447	1.90526	447	3.39908	447	0.660511	447	6.11167	447	3.01648
448	1.97559	448	2.31768	448	2.10275	448	1.03906	448	2.85906	448	1.15749	448	5.72887	448	3.13335
449	1.81239	449	2.06568	449	2.05875	449	2.40206	449	3.28562	449	0.74829	449	6.20281	449	2.97084
450	1.82001	450	2.17229	450	1.79715	450	2.26421	450	3.50361	450	0.653178	450	5.08422	450	2.45127
451	1.58555	451	1.93837	451	1.89861	451	2.20014	451	3.23772	451	0.416639	451	5.76559	451	1.97591
452	1.66907	452	2.02984	452	2.28487	452	1.4588	452	3.40464	452	0.656814	452	5.28765	452	2.27586
453	2.02827	453	2.35455	453	1.98621	453	1.72232	453	2.3191	453	1.04802	453	5.70478	453	2.8299
454	1.81625	454	2.06205	454	1.82126	454	1.67102	454	2.29076	454	0.915653	454	6.20647	454	2.03935
455	1.65629	455	2.16303	455	1.56415	455	1.90003	455	2.69829	455	0.732073	455	6.67213	455	1.64402
456	1.95187	456	2.21966	456	2.3685	456	1.61289	456	5.11507	456	1.08026	456	6.19894	456	1.74404
457	2.27966	457	2.48128	457	1.67315	457	2.34444	457	2.84189	457	0.872534	457	6.53093	457	1.68889
458	1.67022	458	1.79716	458	2.35445	458	1.94128	458	2.74927	458	1.29103	458	5.76778	458	1.79525
459	1.91928	459	1.7971	459	1.87031	459	1.76458	459	2.58851	459	1.09896	459	5.90311	459	2.44482
460	2.0097	460	1.95209	460	1.50739	460	1.73899	460	3.21066	460	0.878116	460	6.74293	460	1.87562
461	1.17207	461	2.30789	461	1.72634	461	1.46249	461	5.63601	461	0.934679	461	6.00976	461	2.11283
462	1.35895	462	2.27066	462	1.72554	462	1.48926	462	3.00438	462	0.609323	462	6.22978	462	4.70615
463	1.48246	463	2.30512	463	1.69375	463	1.8982	463	3.6507	463	0.480185	463	5.83669	463	1.93825
464	1.7089	464	1.7341	464	2.12645	464	2.07888	464	3.63849	464	0.849748	464	6.94821	464	2.60432
465	1.94555	465	2.18208	465	2.36894	465	1.96749	465	3.2733	465	0.712198	465	6.75569	465	5.11255
466	1.71696	466	1.85979	466	1.10798	466	1.78247	466	2.55192	466	0.682932	466	6.18777	466	2.29723
467	1.81251	467	1.90132	467	1.61248	467	1.96508	467	4.9733	467	0.566638	467	5.85835	467	2.90784
468	1.68158	468	1.85375	468	1.68704	468	1.71632	468	3.26561	468	0.81501	468	5.55404	468	2.60964
469	1.63128	469	2.02046	469	2.04623	469	1.62055	469	4.66271	469	0.502056	469	6.41451	469	2.5682
470	1.87042	470	2.25766	470	2.66738	470	2.43548	470	4.38499	470	0.640555	470	6.34271	470	2.52038
471	1.44342	471	1.74292	471	2.07062	471	1.44191	471	3.67142	471	0.900672	471	6.10609	471	2.29301
472	1.31024	472	2.11126	472	2.51619	472	1.86664	472	4.44012	472	1.09639	472	6.41098	472	1.9783
473	1.95688	473	1.97438	473	1.88698	473	1.66679	473	4.12086	473	0.846458	473	7.34724	473	2.69265
474	1.5799	474	2.14103	474	2.03396	474	1.63576	474	4.85268	474	0.684274	474	5.90184	474	2.32496
475	2.02904	475	1.92143	475	2.09999	475	1.60253	475	4.91415	475	0.987111	475	6.88166	475	2.54894
476	1.61306	476	1.98412	476	2.01589	476	1.73905	476	4.27268	476	0.926048	476	5.96427	476	2.66052
477	1.48851	477	1.83338	477	2.13314	477	1.81233	477	3.80624	477	0.792785	477	6.29654	477	2.1576
478	2.12092	478	2.14369	478	1.78042	478	1.7358	478	4.10246	478	1.08576	478	5.56834	478	3.01317
479	1.96852	479	1.943	479	2.04394	479	1.91527	479	4.74399	479	0.800211	479	5.74699	479	2.58875
480	1.74204	480	2.28498	480	1.9687	480	2.23154	480	3.95749	480	1.0153	480	6.1927	480	2.78094
481	1.76383	481	2.1091	481	1.98983	481	1.42956	481	4.79481	481	0.893697	481	6.51523	481	2.42218
482	1.82707	482	2.06978	482	1.75695	482	2.39658	482	4.90355	482	1.02318	482	6.47769	482	3.20764
483	1.98402	483	2.21217	483	1.92472	483	2.1654	483	5.05719	483	0.84186	483	6.57071	483	2.73572
484	1.74058	484	2.28911	484	2.19735	484	1.84518	484	4.95717	484	1.05393	484	6.49255	484	3.50956
485	1.53281	485	2.39918	485	2.12671	485	1.44128	485	4.52616	485	0.854227	485	6.67026	485	3.02527
486	1.75311	486	2.3375	486	1.52398	486	1.42862	486	4.81752	486	0.712097	486	5.67803	486	3.48037
487	1.73282	487	2.20566	487	1.57167	487	2.16458	487	4.8527	487	1.03839	487	5.54382	487	3.14493
488	2.09224	488	2.1985	488	1.77591	488	1.86772	488	5.63598	488	0.712569	488	5.06132	488	3.04378
489	1.4706	489	1.95132	489	1.95579	489	2.01786	489	5.41728	489	0.9663	489	5.69589	489	2.57409
490	1.78375	490	2.16595	490	2.29239	490	1.22531	490	5.0057	490	0.864377	490	6.05821	490	2.48731
491	1.68771	491	2.27892	491	1.5303	491	1.5448	491	3.01984	491	0.748716	491	6.05204	491	2.46231
492	1.53349	492	2.07192	492	2.30043	492	2.28636	492	4.77204	492	0.741509	492	6.01144	492	1.98692
493	2.05995	493	2.33952	493	1.72212	493	1.39307	493	5.63361	493	0.881535	493	7.42883	493	1.33163
494	1.62889	494	2.36471	494	1.86599	494	1.70259	494	5.7221	494	0.799529	494	6.22894	494	2.6114
495	1.58186	495	1.95471	495	2.04351	495	1.30041	495	5.40336	495	0.513398	495	6.01822	495	1.98315
496	2.02367	496	2.21382	496	2.72307	496	1.71313	496	5.75102	496	0.70105	496	6.35642	496	2.08531
497	2.11699	497	2.03457	497	2.18188	497	1.85249	497	5.64986	497	1.03471	497	6.50166	497	1.98339
498	1.26402	498	2.01555	498	2.04946	498	2.124	498	5.73899	498	0.712821	498	6.17419	498	2.00058
499	1.64713	499	2.14811	499	2.06777	499	1.79757	499	5.96082	499	0.594134	499	5.97594	499	1.51532
500	1.59863	500	1.89565	500	1.82608	500	1.66955	500	5.65856	500	0.726822	500	6.02193	500	2.38899
501	2.3685	501	2.46967	501	1.69557	501	2.04351	501	5.35274	501	0.997409	501	6.03463	501	2.29057
502	1.77616	502	2.18347	502	2.04796	502	1.56873	502	5.59916	502	0.459507	502	5.9793	502	1.93281
503	1.86802	503	2.41634	503	2.22381	503	1.36471	503	5.51145	503	0.705172	503	6.06393	503	1.60765
504	1.95937	504	2.17783	504	2.21956	504	2.00879	504	4.74997	504	0.816793	504	6.12643	504	2.59961
505	1.94872	505	1.77989	505	1.74799	505	1.69143	505	4.9769	505	1.07201	505	6.49083	505	1.88786
506	1.93106	506	1.97559	506	2.28579	506	1.84264	506	5.36485	506	0.579239	506	6.50547	506	1.80668
507	1.78288	507	1.71121	507	2.48559	507	1.63188	507	4.87588	507	0.850984	507	6.08787	507	1.91847
508	1.32099	508	1.86573	508	1.68123	508	1.70119	508	5.02611	508	1.00466	508	5.84525	508	2.08822
509	1.77829	509	2.24033	509	2.21603	509	1.72468	509	4.83399	509	0.765604	509	6.55446	509	1.87508
510	1.65643	510	1.86069	510	2.30744	510	1.46713	510	5.51866	510	0.929095	510	6.32462	510	2.10808
511	1.69618	511	2.62666	511	2.45737	511	1.38875	511	4.91879	511	0.759755	511	6.37964	511	2.27113
512	1.934	512	2.32316	512	2.09954	512	1.46775	512	4.92471	512	0.551571	512	6.64921	512	1.92032
513	1.94349	513	2.10101	513	2.25554	513	1.53565	513	5.31555	513	0.975617	513	5.99058	513	2.08003
514	1.51863	514	1.85487	514	2.44278	514	1.40902	514	5.08156	514	1.03482	514	6.04924	514	1.73594
515	1.38673	515	2.28796	515	1.8704	515	1.85159	515	5.64926	515	1.08292	515	6.34358	515	1.66078
516	2.01453	516	2.35937	516	1.77541	516	2.1959	516	6.17551	516	0.799014	516	5.81198	516	1.96879
517	2.43197	517	2.63196	517	2.30587	517	1.52479	517	6.09464	517	1.10389	517	6.1719	517	1.94526
518	2.16871	518	2.1864	518	2.03486	518	1.72592	518	4.56319	518	0.919846	518	5.64902	518	1.83804
519	1.96494	519	1.73918	519	1.91611	519	1.96867	519	5.00675	519	0.664145	519	6.08874	519	1.96875
520	1.68304	520	2.43847	520	2.37079	520	1.26133	520	3.79943	520	0.914836	520	7.17896	520	2.12478
521	2.30439	521	1.88619	521	2.29138	521	1.70943	521	4.22601	521	0.767244	521	7.13828	521	2.40946
522	1.80569	522	1.97253	522	2.24415	522	1.55163	522	4.84161	522	0.562034	522	6.5707	522	1.65526
523	1.49487	523	2.4253	523	1.717	523	1.37006	523	4.4459	523	0.946519	523	7.29188	523	2.57408
524	1.65105	524	2.16323	524	2.46746	524	1.24286	524	5.44638	524	1.26801	524	7.55161	524	1.88853
525	1.90513	525	1.95799	525	2.06006	525	1.42544	525	5.30047	525	0.814592	525	6.55153	525	2.0967
526	1.60142	526	1.88207	526	2.3455	526	1.60258	526	4.12397	526	0.962754	526	6.51718	526	1.65728
527	1.2611	527	2.16905	527	2.16025	527	1.69038	527	4.86673	527	0.772358	527	7.63752	527	1.85722
528	1.44998	528	1.95212	528	1.8687	528	1.43114	528	4.93949	528	1.06889	528	7.80865	528	1.99242
529	1.37065	529	1.71653	529	2.24111	529	1.96539	529	4.80477	529	0.93522	529	7.06034	529	2.05026
530	1.68731	530	2.13797	530	1.85306	530	1.75169	530	5.29567	530	1.04722	530	6.47279	530	2.13025
531	1.59031	531	2.05667	531	2.11585	531	1.24894	531	4.55248	531	0.962262	531	6.40154	531	1.72363
532	2.03954	532	1.54363	532	1.70815	532	1.51995	532	4.78752	532	0.783205	532	6.51543	532	2.08531
533	1.81841	533	1.90234	533	1.71337	533	1.56437	533	4.36052	533	0.957374	533	6.03209	533	1.55078
534	2.05462	534	1.90122	534	2.10735	534	1.50203	534	4.39245	534	0.87207	534	6.57305	534	1.7438
535	1.6203	535	2.07731	535	2.30477	535	1.18791	535	4.24291	535	1.18927	535	5.88599	535	1.50029
536	2.18134	536	1.8802	536	2.03038	536	1.86524	536	5.28975	536	0.859559	536	5.74993	536	1.51922
537	2.22065	537	1.55031	537	2.11252	537	1.65175	537	5.18497	537	1.09939	537	5.6107	537	1.90351
538	2.00711	538	1.96915	538	2.3896	538	1.51726	538	4.24426	538	0.916135	538	5.69234	538	1.74347
539	1.77276	539	1.84109	539	2.12945	539	1.32986	539	4.89071	539	0.846413	539	6.92615	539	1.68578
540	2.3966	540	1.98246	540	2.50553	540	1.4737	540	5.06218	540	0.646005	540	6.22966	540	1.81481
541	1.49515	541	1.34984	541	2.11876	541	1.3742	541	5.04974	541	1.14715	541	5.33851	541	2.3704
542	1.55498	542	1.67523	542	2.29161	542	1.56291	542	5.13952	542	1.09245	542	6.74006	542	2.19921
543	2.4674	543	2.10858	543	1.45998	543	1.95302	543	4.80125	543	0.890959	543	5.91759	543	1.8283
544	2.10663	544	1.76818	544	2.18988	544	1.69552	544	5.2001	544	0.914304	544	6.39838	544	2.29212
545	1.9175	545	1.81743	545	2.45313	545	1.72745	545	5.11083	545	0.76352	545	5.93995	545	2.19111
546	2.14019	546	1.90886	546	1.974	546	1.65753	546	4.90185	546	0.821333	546	6.40423	546	2.35549
547	1.78991	547	1.60227	547	2.37756	547	1.79317	547	4.64815	547	0.857259	547	5.49658	547	2.14139
548	2.03841	548	1.66525	548	1.98617	548	2.06547	548	4.89533	548	1.1916	548	7.05121	548	2.09888
549	1.48479	549	1.87457	549	2.11439	549	1.47757	549	4.91419	549	0.734109	549	6.60245	549	2.50939
550	1.81812	550	1.19423	550	2.01611	550	1.86844	550	5.195	550	0.97013	550	5.95482	550	2.37398
551	1.50313	551	1.73673	551	2.50762	551	2.37418	551	4.79082	551	0.638994	551	6.32341	551	2.20994
552	1.52432	552	1.5348	552	1.96265	552	1.932	552	5.01848	552	0.914016	552	6.67392	552	2.06793
553	2.20129	553	2.37624	553	2.16879	553	2.24903	553	4.64611	553	0.821797	553	6.27802	553	2.23458
554	2.00164	554	2.07914	554	1.95121	554	1.89985	554	5.333	554	0.920944	554	5.86748	554	1.89209
555	1.84478	555	2.1575	555	2.27153	555	1.9888	555	5.76735	555	0.863981	555	7.1383	555	2.37781
556	1.44037	556	1.89346	556	2.38453	556	1.97733	556	4.8921	556	1.00233	556	6.56437	556	2.1445
557	1.87656	557	1.96221	557	2.375	557	1.36948	557	3.75404	557	0.69519	557	6.34455	557	2.22279
558	1.4313	558	2.22247	558	2.2773	558	1.72671	558	4.38557	558	0.590761	558	6.04971	558	2.66204
559	1.50904	559	2.17376	559	2.08051	559	2.07218	559	5.12968	559	0.683496	559	7.5068	559	2.79959
560	1.57424	560	1.86563	560	2.41337	560	1.6714	560	4.63107	560	0.738648	560	6.86811	560	2.79584
561	1.69911	561	1.97094	561	2.67814	561	2.3703	561	5.10361	561	0.829117	561	6.98023	561	3.04018
562	1.38752	562	2.25999	562	2.13581	562	2.16264	562	5.01241	562	0.943319	562	7.15249	562	2.93719
563	1.49062	563	2.16226	563	2.37627	563	1.7436	563	4.79486	563	0.729622	563	6.79272	563	2.17434
564	1.69815	564	1.97951	564	1.83301	564	1.86436	564	4.03113	564	0.5844	564	5.66871	564	3.03674
565	1.48211	565	2.24149	565	2.23107	565	2.15812	565	5.56554	565	1.36615	565	7.56157	565	2.50084
566	1.73164	566	2.36114	566	2.4934	566	1.5604	566	5.20098	566	0.889419	566	6.42882	566	2.88189
567	1.60477	567	2.14439	567	2.61718	567	1.48151	567	5.40068	567	0.970321	567	6.52183	567	4.51681
568	1.36823	568	2.22367	568	2.15875	568	1.8727	568	5.24508	568	0.834639	568	6.39992	568	5.03224
569	1.85015	569	1.73332	569	1.87781	569	2.16823	569	5.01009	569	0.962537	569	6.81063	569	5.23963
570	1.59637	570	1.96574	570	2.59716	570	1.53498	570	4.46553	570	0.525059	570	6.359	570	2.47597
571	1.64901	571	2.02044	571	2.21299	571	1.81821	571	3.09056	571	0.797329	571	7.1301	571	5.26376
572	1.46895	572	1.86176	572	2.12114	572	1.78344	572	4.75019	572	1.12345	572	5.9259	572	2.20361
573	2.17059	573	2.16315	573	2.05729	573	1.98158	573	5.02919	573	0.71395	573	6.61352	573	5.39838
574	1.67766	574	1.81458	574	2.29387	574	1.27641	574	5.13085	574	0.984658	574	6.27222	574	2.29782
575	2.41595	575	2.34933	575	2.56579	575	1.60931	575	5.45104	575	0.809078	575	6.49641	575	2.43976
576	1.82798	576	2.3359	576	2.23934	576	1.67048	576	5.00498	576	0.82049	576	7.50944	576	2.59678
577	1.56056	577	2.04069	577	2.40358	577	1.86638	577	4.89751	577	0.651988	577	6.9893	577	2.60022
578	1.67456	578	2.54942	578	2.25522	578	1.56082	578	5.48738	578	0.943947	578	7.01883	578	2.51194
579	1.42465	579	2.33392	579	2.17095	579	1.79112	579	5.44675	579	0.862242	579	7.10333	579	2.73731
580	1.87089	580	1.96065	580	1.88223	580	1.9511	580	5.35907	580	0.702516	580	5.65831	580	4.5997
581	1.57366	581	1.89332	581	2.32141	581	2.17257	581	4.20169	581	0.802562	581	7.02216	581	4.74409
582	1.91878	582	2.03178	582	1.82179	582	1.45212	582	5.16896	582	0.72373	582	6.48886	582	5.01368
583	2.30211	583	2.56802	583	2.09623	583	1.34929	583	4.70629	583	0.98092	583	5.54752	583	4.96619
584	1.51623	584	2.18008	584	1.4455	584	1.72384	584	3.26964	584	0.629947	584	6.90182	584	3.18027
585	1.49046	585	2.35404	585	2.08317	585	1.77045	585	4.41572	585	1.03244	585	7.60572	585	2.65178
586	1.8936	586	1.96969	586	1.97852	586	1.51407	586	4.02206	586	0.802573	586	5.67737	586	2.72736
587	1.67052	587	2.07092	587	1.87685	587	1.63153	587	5.35869	587	1.042	587	7.51142	587	2.0048
588	2.57677	588	2.33519	588	2.21639	588	1.45342	588	5.40872	588	0.772239	588	6.64248	588	5.29443
589	2.05783	589	1.64823	589	1.56907	589	1.94986	589	5.2224	589	0.943193	589	7.24569	589	5.24749
590	1.96323	590	2.09212	590	1.88321	590	1.82315	590	5.24391	590	1.02586	590	7.10803	590	5.81319
591	2.01488	591	2.43692	591	2.04945	591	1.58782	591	5.20924	591	0.932609	591	7.19969	591	5.11535
592	1.64537	592	2.03956	592	2.15648	592	1.65516	592	4.87706	592	0.659098	592	5.21974	592	5.26482
593	1.62031	593	2.8402	593	2.27991	593	1.55353	593	5.06877	593	0.975436	593	5.68025	593	4.71914
594	1.32303	594	2.24667	594	2.12968	594	1.89021	594	4.68036	594	1.62203	594	5.80659	594	5.92597
595	1.69669	595	2.53819	595	2.01862	595	1.37394	595	5.90982	595	2.01375	595	5.70253	595	5.70831
596	1.64019	596	1.8997	596	2.31925	596	1.52883	596	2.73345	596	1.80096	596	6.67503	596	5.08797
597	1.2605	597	2.15734	597	2.25265	597	1.04581	597	5.52171	597	1.21723	597	6.91926	597	5.09482
598	1.60819	598	2.41339	598	2.20461	598	1.60677	598	5.16748	598	1.16189	598	6.25109	598	2.88427
599	2.01478	599	1.99748	599	2.02004	599	1.45715	599	4.95659	599	1.10564	599	6.94778	599	2.9015
600	1.67506	600	1.9737	600	1.5982	600	1.48518	600	4.718	600	1.08799	600	6.20316	600	2.82199
601	1.89969	601	1.89212	601	2.05717	601	2.02847	601	5.05961	601	1.12594	601	6.19012	601	3.18334
602	1.74057	602	2.11405	602	2.1425	602	1.35291	602	3.8343	602	0.95956	602	6.19892	602	2.34922
603	1.49204	603	2.10353	603	1.68667	603	1.89397	603	4.83488	603	1.1351	603	5.73465	603	3.82758
604	2.25529	604	1.71924	604	1.83508	604	1.36234	604	4.10622	604	1.15431	604	7.02795	604	1.86522
605	1.45295	605	2.20127	605	2.19236	605	1.98811	605	5.49077	605	1.34858	605	6.29649	605	2.09288
606	1.3259	606	1.91084	606	2.00646	606	1.9404	606	4.9964	606	0.96675	606	6.12227	606	2.38252
607	1.62059	607	2.35096	607	1.92947	607	2.00463	607	5.64412	607	1.34011	607	6.74354	607	2.03019
608	1.55767	608	1.8611	608	2.23041	608	1.64999	608	5.92114	608	1.43269	608	5.3544	608	2.00421
609	2.29189	609	1.76059	609	1.9205	609	1.77454	609	5.30869	609	1.66887	609	5.79241	609	2.58243
610	1.17922	610	2.2125	610	2.28124	610	1.4894	610	5.27812	610	0.867848	610	5.97996	610	2.03631
611	1.50923	611	2.12261	611	1.91102	611	1.96486	611	5.03467	611	1.01375	611	6.84758	611	2.33908
612	1.4454	612	1.62143	612	2.31199	612	1.96979	612	5.28478	612	1.10469	612	6.89809	612	2.01427
613	1.51201	613	1.89567	613	2.16021	613	2.34644	613	5.24269	613	0.939601	613	6.83661	613	2.28663
614	1.71702	614	1.7858	614	1.92265	614	1.65339	614	5.05354	614	0.704042	614	7.27164	614	1.69892
615	1.59431	615	1.84272	615	2.05873	615	1.43652	615	5.19152	615	1.14038	615	5.88062	615	1.89261
616	1.28087	616	2.05538	616	2.28339	616	1.82347	616	5.43321	616	1.01162	616	6.40319	616	2.24729
617	2.06153	617	2.14662	617	2.48806	617	1.4497	617	6.23023	617	0.835055	617	5.99813	617	1.7817
618	1.96904	618	2.46238	618	1.90656	618	1.56014	618	7.37547	618	0.972473	618	8.00029	618	2.22854
619	1.64462	619	2.17109	619	1.97303	619	1.4855	619	5.25093	619	0.908563	619	6.56268	619	2.02467
620	1.43899	620	1.94436	620	2.24615	620	1.85326	620	5.09976	620	1.17048	620	6.39108	620	1.81559
621	1.83546	621	1.7723	621	1.84851	621	1.78584	621	4.62118	621	0.956971	621	6.56112	621	1.98697
622	1.66302	622	2.15585	622	2.61845	622	1.50635	622	5.36064	622	1.4397	622	5.8816	622	2.08254
623	2.02932	623	1.91026	623	2.14465	623	1.67227	623	6.18808	623	1.04447	623	6.49213	623	1.79653
624	2.15692	624	2.00976	624	1.84447	624	1.19462	624	4.68503	624	1.01091	624	5.49794	624	2.3076
625	2.30276	625	1.91672	625	1.86449	625	1.86464	625	5.81835	625	0.750516	625	6.42287	625	2.21599
626	1.71269	626	2.11172	626	2.01215	626	1.327	626	4.8723	626	1.19393	626	5.71534	626	2.66081
627	1.94378	627	2.45845	627	1.84808	627	1.36408	627	4.36464	627	1.02148	627	5.154	627	2.03329
628	1.52089	628	2.11478	628	1.6682	628	1.63979	628	5.90126	628	1.02611	628	6.26548	628	2.14003
629	1.5131	629	2.26827	629	2.38398	629	1.76243	629	4.57905	629	0.988613	629	6.87523	629	2.08151
630	1.99534	630	2.37334	630	1.92577	630	2.12143	630	5.54575	630	0.767961	630	5.88009	630	2.20562
631	1.64214	631	2.17316	631	2.13149	631	2.04938	631	4.19609	631	1.01796	631	5.91384	631	3.3313
632	1.84626	632	1.63117	632	2.08892	632	1.81567	632	5.10148	632	1.03759	632	6.89904	632	2.62986
633	1.99707	633	2.80281	633	2.20543	633	1.63539	633	4.7847	633	1.1272	633	6.45746	633	3.97445
634	2.09557	634	2.24107	634	1.53514	634	1.73097	634	4.52488	634	0.835327	634	7.05466	634	3.07727
635	1.34092	635	2.02112	635	2.13958	635	1.9055	635	5.49382	635	1.00511	635	5.96778	635	2.56572
636	2.22335	636	2.11067	636	1.69192	636	2.38537	636	5.18421	636	1.1836	636	7.53848	636	2.77757
637	1.8642	637	2.35266	637	1.84469	637	1.83675	637	4.94743	637	1.13495	637	6.07674	637	2.15402
638	1.79796	638	2.31466	638	1.89418	638	1.82789	638	4.7527	638	0.886023	638	5.59156	638	2.58541
639	1.82738	639	2.61203	639	1.74767	639	1.31564	639	5.98655	639	0.779863	639	6.47155	639	2.56928
640	1.81712	640	1.90667	640	1.50384	640	1.59669	640	6.00536	640	1.05781	640	6.58923	640	2.14953
641	1.53408	641	2.23873	641	2.14043	641	2.03078	641	5.57129	641	1.11096	641	7.12237	641	2.64585
642	1.84744	642	2.32337	642	1.94957	642	1.44827	642	5.15224	642	1.11745	642	6.78137	642	2.94876
643	1.992	643	2.09805	643	1.90902	643	1.49657	643	5.61596	643	0.862059	643	5.87051	643	2.97766
644	1.74642	644	2.0596	644	2.14354	644	1.72808	644	6.06764	644	0.879535	644	6.10907	644	2.186
645	2.09753	645	2.34415	645	2.03965	645	1.84704	645	5.19107	645	0.726785	645	5.44752	645	3.50654
646	1.99314	646	2.16763	646	2.03197	646	1.86717	646	5.23892	646	0.974238	646	5.71465	646	3.97119
647	2.16635	647	2.51847	647	1.51387	647	1.79676	647	5.47743	647	0.781262	647	6.53984	647	2.93342
648	1.91178	648	2.12079	648	1.93252	648	1.7578	648	5.62905	648	1.60766	648	6.11855	648	2.77204
649	2.17803	649	2.27992	649	1.54086	649	1.66697	649	4.89518	649	1.14578	649	7.32272	649	2.46679
650	2.30571	650	2.46509	650	2.34872	650	2.0129	650	4.44022	650	0.922036	650	7.25603	650	1.84188
651	1.18454	651	2.31871	651	1.63751	651	1.52427	651	5.58092	651	0.961595	651	6.74095	651	2.16873
652	1.54248	652	2.44696	652	2.08427	652	1.97539	652	5.32506	652	1.13314	652	6.64	652	3.14276
653	1.82072	653	1.65338	653	2.1101	653	1.40705	653	4.80654	653	0.841256	653	6.88875	653	2.76113
654	1.16399	654	2.27497	654	1.78656	654	1.6013	654	5.83712	654	0.934826	654	6.69053	654	2.69004
655	1.86862	655	2.38334	655	2.13855	655	1.45782	655	5.57995	655	0.904975	655	6.72651	655	2.59176
656	1.74153	656	2.20644	656	1.9835	656	1.62067	656	4.60077	656	0.658725	656	7.04683	656	2.65945
657	2.07988	657	2.09361	657	2.22288	657	1.93254	657	5.54609	657	1.13871	657	7.90055	657	2.24263
658	1.61771	658	2.04014	658	1.78053	658	1.49894	658	5.32829	658	1.11085	658	7.71183	658	2.66823
659	1.94151	659	2.09156	659	2.27869	659	1.54601	659	5.44861	659	0.804413	659	7.87919	659	2.8827
660	1.69407	660	2.01188	660	2.40307	660	1.64511	660	5.62136	660	0.779828	660	7.74432	660	2.24541
661	1.84812	661	2.4702	661	2.1302	661	1.70959	661	5.5946	661	0.497702	661	7.38228	661	2.39962
662	1.85532	662	1.93296	662	1.93585	662	1.55981	662	5.79104	662	0.869836	662	6.32176	662	2.34231
663	1.87966	663	2.24798	663	1.78212	663	1.85125	663	5.79714	663	0.934069	663	7.20037	663	2.9291
664	1.24895	664	2.0267	664	1.86261	664	1.62153	664	5.48404	664	0.880201	664	8.00236	664	2.15269
665	1.61667	665	2.30045	665	1.54098	665	1.51232	665	6.09461	665	1.5575	665	7.62662	665	2.92735
666	2.25784	666	2.14168	666	1.83148	666	1.69289	666	5.47971	666	1.71	666	7.83727	666	2.62378
667	1.82188	667	2.41466	667	2.02906	667	1.6741	667	6.1319	667	1.16784	667	7.35587	667	1.76668
668	1.69015	668	2.3329	668	1.7897	668	1.54855	668	6.80213	668	0.68904	668	6.61564	668	2.39647
669	1.59587	669	2.8879	669	2.04077	669	1.4545	669	6.13195	669	0.782076	669	6.80769	669	4.75132
670	1.41224	670	2.43324	670	1.90541	670	1.79594	670	6.0994	670	1.15432	670	7.60965	670	2.79143
671	1.58692	671	2.00577	671	2.00583	671	1.41704	671	5.3952	671	0.733749	671	7.83421	671	2.74893
672	1.62573	672	2.49711	672	2.06855	672	1.30205	672	6.07701	672	1.09678	672	7.13201	672	2.54964
673	1.43832	673	2.11431	673	1.74498	673	1.55659	673	5.78472	673	0.932416	673	7.16062	673	2.44953
674	2.02302	674	2.04415	674	2.22308	674	1.49055	674	5.87407	674	0.732632	674	6.9003	674	2.86143
675	1.48278	675	1.98423	675	1.51263	675	1.97995	675	6.02108	675	0.72976	675	6.96728	675	2.10922
676	1.5844	676	2.27618	676	2.43207	676	1.67905	676	5.86967	676	0.813144	676	7.43548	676	3.38054
677	1.68625	677	2.16609	677	1.92345	677	1.76948	677	7.47624	677	1.41969	677	7.41849	677	2.56762
678	2.40688	678	2.58303	678	1.862	678	1.40847	678	6.20384	678	1.18916	678	6.88015	678	2.05958
679	2.13683	679	2.35762	679	2.43104	679	2.15242	679	6.57171	679	1.00672	679	7.27647	679	3.53257
680	1.76083	680	2.5193	680	2.23229	680	1.4555	680	5.24705	680	1.39184	680	7.09398	680	3.04955
681	1.95595	681	2.42343	681	1.64031	681	1.79017	681	6.27895	681	1.19377	681	7.09329	681	5.31918
682	1.5619	682	2.24576	682	2.01412	682	1.95212	682	5.85435	682	1.06734	682	7.69897	682	5.66328
683	1.5316	683	2.3049	683	1.8516	683	2.16313	683	6.14492	683	1.0662	683	7.94323	683	5.89506
684	1.93365	684	2.89052	684	2.19938	684	1.4588	684	5.42951	684	1.07283	684	6.91007	684	5.59499
685	1.84915	685	2.20619	685	1.86333	685	1.72351	685	6.27507	685	1.00774	685	7.3401	685	5.52463
686	1.49351	686	2.542	686	2.01545	686	1.5694	686	6.50811	686	1.21014	686	6.97475	686	5.06087
687	1.60585	687	2.32184	687	1.87853	687	1.82398	687	6.56737	687	1.13046	687	6.87008	687	5.20311
688	1.95002	688	2.51131	688	2.00292	688	1.54473	688	6.62788	688	1.5572	688	7.54841	688	6.66493
689	1.52771	689	2.27386	689	1.63086	689	1.6812	689	6.13499	689	1.59799	689	5.56965	689	5.34918
690	1.68166	690	2.67998	690	1.58074	690	1.95931	690	6.26144	690	1.34402	690	4.49942	690	5.60487
691	1.92495	691	2.67638	691	1.85675	691	2.0496	691	6.92502	691	1.30675	691	4.58545	691	5.81881
692	1.87545	692	2.16417	692	2.00845	692	1.34215	692	5.97113	692	1.81117	692	4.66254	692	5.44965
693	1.93193	693	2.20666	693	1.41499	693	1.96186	693	6.55084	693	1.43083	693	4.99119	693	5.68336
694	1.66008	694	2.06126	694	1.93908	694	2.10153	694	6.55043	694	1.19709	694	4.42653	694	5.00118
695	1.85393	695	2.10807	695	1.53261	695	1.88717	695	5.2683	695	1.26597	695	4.39584	695	5.56508
696	1.23172	696	2.13074	696	2.08673	696	1.18491	696	6.25313	696	1.36133	696	7.22308	696	4.98504
697	1.84689	697	2.38139	697	2.29915	697	1.89707	697	5.64216	697	1.19905	697	5.40909	697	5.66148
698	1.56055	698	1.86453	698	2.3	698	1.80625	698	6.43266	698	1.34852	698	6.40253	698	6.42408
699	1.94277	699	2.17895	699	1.84962	699	1.70968	699	5.83783	699	1.51941	699	4.72388	699	6.9521
700	1.55807	700	1.97889	700	1.82295	700	1.70753	700	6.52168	700	1.22977	700	4.18135	700	6.30502
701	1.81761	701	2.2902	701	1.79784	701	1.87713	701	5.69689	701	1.3123	701	4.58681	701	6.61114
702	1.49033	702	1.88499	702	1.99083	702	1.71012	702	4.39797	702	1.40724	702	5.00209	702	6.39546
703	2.01191	703	2.04396	703	2.13658	703	1.86447	703	6.05837	703	1.63626	703	5.56664	703	6.66076
704	2.18727	704	2.06232	704	1.95589	704	1.71109	704	5.47922	704	1.6168	704	6.56087	704	6.28348
705	1.98916	705	2.22998	705	1.96132	705	1.60151	705	5.12223	705	1.76423	705	7.04774	705	6.42355
706	1.76792	706	2.06109	706	1.88928	706	1.66108	706	5.62298	706	1.45296	706	5.59808	706	6.21535
707	1.6529	707	1.95348	707	1.82209	707	1.63026	707	5.66245	707	1.49122	707	7.08965	707	6.71898
708	1.66881	708	1.9074	708	2.39275	708	1.9121	708	5.38746	708	1.35814	708	7.88908	708	7.07965
709	1.32524	709	2.21988	709	2.19086	709	1.82673	709	5.28288	709	1.92911	709	6.31182	709	6.70577
710	1.75003	710	1.69444	710	2.12405	710	1.60248	710	5.53759	710	1.75932	710	4.44552	710	6.53498
711	1.63018	711	1.65397	711	1.9098	711	2.05287	711	5.55766	711	1.65827	711	4.33123	711	5.85788
712	1.52896	712	1.67096	712	1.50476	712	1.45635	712	5.21516	712	1.58167	712	7.15939	712	6.5288
713	1.80642	713	2.65459	713	2.25462	713	1.93867	713	5.04995	713	1.81742	713	7.30347	713	6.51181
714	1.80488	714	1.92112	714	2.29337	714	1.77384	714	5.91937	714	2.06573	714	7.19104	714	6.58241
715	2.09463	715	2.08542	715	1.64707	715	1.71684	715	5.25718	715	1.91502	715	7.07716	715	6.48472
716	1.61142	716	2.10282	716	2.05687			716	5.92584	716	1.65206	716	5.79647	716	6.67796
717	2.20731	717	2.39615	717	2.33477			717	6.01692	717	1.50343	717	6.73883	717	6.72896
718	2.34193	718	2.24019	718	1.85315			718	5.10366	718	1.35776	718	6.77809	718	6.49035
719	1.7195	719	2.59576	719	2.07581			719	4.95425	719	1.64395	719	5.7821	719	6.79853
720	1.71924	720	2.02581					720	5.50377	720	2.07251	720	6.28622	720	6.7442
721	1.42788	721	2.42621					721	6.49408	721	1.11418	721	7.64358	721	6.80072
722	1.51558	722	2.49974					722	6.42219	722	2.02795	722	8.22752	722	6.49298
723	1.75655	723	1.89281					723	6.94762	723	1.43202	723	5.33574	723	6.16381
724	2.4363	724	2.37496					724	5.99388	724	1.64813	724	7.22136	724	5.96643
725	2.1154	725	2.48245					725	6.0809	725	1.51557	725	7.67407	725	6.99074
726	2.2659	726	2.50327					726	5.7777	726	2.0199	726	7.51717	726	6.51708
727	1.69221	727	1.90544					727	6.18062	727	1.47302	727	7.06781	727	6.70956
728	1.81932	728	1.89178					728	6.20117	728	1.76258	728	7.56582	728	6.44857
729	1.60877	729	2.32378					729	6.06887	729	1.59553	729	7.58051	729	6.24481
730	1.54727	730	1.83017					730	5.83057	730	1.80829	730	7.36944	730	7.05487
731	1.94578	731	1.98353					731	5.74228	731	1.58803	731	7.30818	731	6.85659
732	1.29065	732	2.33531					732	6.03937	732	1.84378	732	7.09812	732	6.62679
733	1.56935	733	2.73107					733	6.88167	733	1.27246	733	7.14467	733	6.04839
734	1.74711	734	2.53259					734	6.40197	734	0.950319	734	7.43053	734	6.97945
735	2.2725	735	2.3579					735	5.94879	735	1.82669	735	7.68209	735	5.97103
736	1.61807	736	2.49826					736	4.70963	736	1.29714	736	7.59658	736	6.44519
737	2.67616	737	2.38927					737	5.83664	737	1.71447	737	7.39199	737	5.33278
738	1.52608	738	2.50305					738	5.14085	738	1.20491	738	7.34373	738	5.40086
739	1.22464	739	2.49968					739	6.73718	739	1.61832	739	7.42527	739	3.55621
740	1.64402	740	2.25596					740	5.30974	740	1.71266	740	7.55011	740	5.12307
741	1.81104	741	2.16026					741	4.81376	741	1.96995	741	7.57505	741	6.38414
742	1.48351	742	2.41868					742	6.37017	742	1.32344	742	7.58257	742	5.1797
743	1.88473							743	5.90359	743	1.28606	743	7.36118	743	5.45359
744	1.39867							744	5.55756	744	1.49354	744	7.9312	744	5.3225
745	1.82376							745	5.29953	745	1.38129	745	7.19782	745	5.19139
746	1.43461							746	5.2864	746	1.15652	746	7.94839	746	6.41534
747	1.50114							747	5.14675	747	1.01124	747	7.60256	747	5.02589
748	1.93732							748	5.58104	748	1.4025	748	7.56672
749	1.73482							749	5.57407	749	1.16679	749	7.59718
750	1.73377							750	6.7328	750	0.750029	750	7.72305
751	1.58456							751	5.43199	751	1.54457	751	7.31411
752	1.77025							752	5.52635	752	1.56651	752	7.40825
753	1.83635							753	5.29974	753	2.33695	753	7.11165
754	1.4314							754	6.18661	754	1.18933	754	8.12626
755	2.05071							755	5.11514	755	1.62716	755	7.74099
756	1.96488							756	5.04593	756	1.13537	756	7.87489
757	1.99409							757	5.10883	757	1.54615	757	7.25144
758	2.26671							758	5.25418	758	1.29065	758	7.16372
759	2.17663							759	5.58502	759	1.59847	759	7.55511
760	2.30632							760	5.36896	760	1.3891	760	7.24204
761	2.06508							761	5.38677	761	1.91518	761	7.15181
762	2.31555							762	5.0498	762	3.48402	762	7.33479
763	1.81072							763	4.67088	763	1.08099	763	7.85697
764	2.29666							764	4.93561	764	2.2015	764	7.55856
765	2.22287							765	5.03256	765	1.71017	765	7.28038
766	1.41886							766	5.05297	766	1.42056	766	7.99193
767	2.1853							767	6.27168	767	1.59667	767	7.58834
768	2.0317							768	5.69398	768	2.59045	768	7.48622
769	1.58029							769	5.81067	769	1.72523	769	7.19414
770	2.32313							770	6.37359	770	1.81293	770	7.29841
771	2.3991							771	6.0727	771	1.59548	771	7.40667
772	1.95049							772	6.16544	772	2.00951	772	6.69801
773	2.46989							773	5.56058	773	2.06681	773	7.42461
774	1.99606							774	5.52743	774	2.06945	774	6.97138
775	2.44856							775	4.96101	775	2.31646	775	7.20558
776	1.48525							776	5.29984	776	1.63751	776	6.32574
777	1.88807							777	5.4431	777	1.63712	777	6.90987
778	1.9075							778	4.94959	778	1.98066	778	7.13807
779	2.08845							779	5.06755	779	1.48742	779	7.41125
780	1.92252							780	5.12626	780	2.0234	780	7.87076
781	2.04272							781	5.45894	781	1.47868	781	7.38596
782	1.8959							782	5.39573	782	1.24858	782	7.76747
783	2.18079							783	4.87077	783	0.911468	783	7.62505
784	1.71828							784	5.02999	784	1.87541	784	7.14473
785	1.90044							785	4.61907	785	1.49962	785	7.50035
786	1.78053							786	5.24321	786	1.41193	786	7.21347
787	1.84601							787	5.3909	787	1.68289	787	7.16094
788	1.88399							788	5.95891	788	1.59737	788	6.91212
789	1.87392							789	5.62735	789	1.7063	789	7.08223
790	2.34441							790	6.69217	790	1.76844	790	7.33904
791	2.47307							791	5.69587	791	1.93035	791	7.85215
792	2.46025							792	4.8789	792	2.11765	792	7.32216
793	1.8416							793	6.01077	793	1.98141	793	7.35955
794	2.32095							794	5.3915	794	1.31619	794	7.47619
795	1.90069							795	6.71702	795	1.80149	795	7.48373
796	1.50335							796	5.8815	796	1.31428	796	7.57479
797	2.33184							797	5.84688	797	2.5466	797	7.96982
798	2.07381							798	5.41245	798	1.60054	798	8.96512
799	2.89108							799	6.23205	799	2.08794	799	7.70353
800	2.13783							800	5.26467	800	2.21007	800	8.24951
801	1.98179							801	4.91862	801	1.3864	801	7.61647
802	1.67118							802	4.86049	802	1.66267	802	7.97865
803	1.65937							803	5.19273	803	1.93325	803	8.39274
804	2.23262							804	5.68483	804	2.39332	804	7.43359
805	1.69917							805	5.32977	805	1.62549	805	7.24965
806	1.64553							806	6.26889	806	1.44116	806	7.49423
807	1.70173							807	5.68488	807	1.69453	807	7.47331
808	2.18964							808	5.90214	808	1.6655	808	7.11711
809	2.01002							809	5.79805	809	1.77435	809	7.32718
810	1.70814							810	6.59331	810	1.97737	810	7.10962
811	1.67987							811	5.6548	811	1.75812	811	7.7831
812	2.05629							812	5.44628	812	2.27703	812	7.04226
813	2.09745							813	5.27747	813	1.71586	813	7.12452
814	1.72004							814	4.96343	814	1.66689	814	7.71463
815	1.98085							815	5.37151	815	1.61541	815	7.19428
816	2.39248							816	5.45972	816	1.38805	816	7.89855
817	2.06316							817	6.48641	817	1.82839	817	6.88811
818	2.49633							818	5.07899	818	1.94469	818	6.90531
819	2.04763							819	4.30648	819	2.26897	819	7.07738
820	1.96998							820	5.85016	820	1.52558	820	7.24196
821	1.8358							821	5.55571	821	1.52658	821	6.28451
822	1.63764							822	5.03235	822	1.6157	822	7.51809
823	1.58271							823	4.96277	823	1.30685	823	7.51435
824	1.16523							824	4.9145	824	1.7939	824	7.364
825	1.41345							825	4.52393	825	1.451	825	8.52782
826	1.64664							826	5.90633	826	1.56437	826	7.46837
827	2.08013							827	6.20828	827	1.94394	827	7.55041
828	2.23204							828	6.00269	828	1.64454	828	7.7885
829	2.12519							829	5.64229	829	1.64604	829	7.58888
830	1.23801							830	5.82924	830	2.00394	830	7.85688
831	1.90167							831	5.95516	831	1.52044	831	7.82957
832	1.68722							832	6.36235	832	1.46712	832	7.49143
833	1.64675							833	5.22012	833	1.23935	833	7.45373
834	1.73833							834	5.79639	834	1.49844	834	7.68976
835	2.52896							835	5.07337	835	1.64688	835	6.786
836	2.17306							836	5.61335	836	1.75829	836	8.19778
837	2.02821									837	1.28365	837	6.8781
838	1.91774									838	1.60387	838	7.70245
839	2.1914									839	1.41301	839	7.53354
840	1.6681									840	1.54661	840	7.14034
841	1.72694									841	1.40189	841	7.82652
842	2.17218									842	1.35084	842	8.86882
843	1.59339									843	1.5499	843	7.91814
										844	1.71318	844	7.74222

## Sheet: Fig4D
Sulfate down								Sulfate up
Replica1		Replica2		Replica3		Replica4		Replica1		Replica2		Replica3		Replica4
Simulation Frame	PS DeltaZ (Å)	Simulation Frame	PS DeltaZ (Å)	Simulation Frame	PS DeltaZ (Å)	Simulation Frame	PS DeltaZ (Å)	Simulation Frame	PS DeltaZ (Å)	Simulation Frame	PS DeltaZ (Å)	Simulation Frame	PS DeltaZ (Å)	Simulation Frame	PS DeltaZ (Å)
0	0	0	0	0	0	0	0	0	0	0	0	0	0	0	0
1	0	1	0	1	0	1	0	1	7.62939e-06	1	7.62939e-06	1	7.62939e-06	1	7.62939e-06
2	-1.9505	2	-1.8175	2	-1.782	2	-1.81	2	0.362503	2	-0.689499	2	-0.900993	2	-0.996498
3	-1.576	3	-1.2845	3	-1.7515	3	-2.35799	3	0.423004	3	-1.703	3	-1.38799	3	-0.214493
4	-1.8315	4	-1.6475	4	-1.272	4	-1.74599	4	-0.0264969	4	-1.7055	4	-1.036	4	0.122505
5	-1.79449	5	-1.4395	5	-0.864502	5	-1.9795	5	0.185005	5	-1.06049	5	-1.5215	5	-0.902496
6	-1.567	6	-2.1105	6	-1.569	6	-1.5475	6	0.561005	6	-0.873993	6	-1.55499	6	0.156502
7	-1.427	7	-1.42	7	-1.468	7	-2.50999	7	0.21801	7	-0.984993	7	-2.03899	7	0.0285034
8	-1.906	8	-1.39	8	-1.4875	8	-1.0205	8	0.301506	8	-1.1265	8	-1.5405	8	-0.292
9	-1.809	9	-1.493	9	-1.986	9	-2.338	9	0.0730057	9	-0.709496	9	-1.169	9	0.208008
10	-1.4765	10	-1.447	10	-1.3735	10	-1.4135	10	0.281006	10	-1.172	10	-2.19399	10	0.0385056
11	-1.1255	11	-1.21149	11	-1.4235	11	-2.426	11	0.194008	11	-0.813492	11	-2.407	11	-0.297493
12	-1.402	12	-1.3605	12	-1.3465	12	-1.1035	12	0.0840073	12	-1.0975	12	-1.201	12	-0.137993
13	-1.6695	13	-1.7955	13	-1.5105	13	-1.77299	13	0.141006	13	-1.14999	13	-1.08299	13	-0.0799942
14	-0.780998	14	-1.3575	14	-1.42699	14	-1.708	14	0.398003	14	-1.95049	14	-1.6765	14	-0.705994
15	-1.6195	15	-1.5495	15	-1.931	15	-1.881	15	0.632004	15	-0.734993	15	-0.342499	15	-0.607498
16	-1.5065	16	-1.7785	16	-1.75999	16	-1.335	16	0.309006	16	-1.38449	16	-0.575996	16	0.0545044
17	-1.145	17	-1.6635	17	-1.5415	17	-1.009	17	0.517006	17	-0.409996	17	-0.681496	17	-0.364998
18	-1.4245	18	-1.8035	18	-1.1035	18	-1.09399	18	-0.0849991	18	-0.910492	18	-1.78899	18	-1.20599
19	-1.7965	19	-1.7675	19	-1.6335	19	-1.2345	19	0.331009	19	-1.08549	19	-1.272	19	-1.2915
20	-1.61	20	-1.302	20	-1.3415	20	-1.451	20	0.372002	20	-0.970497	20	-1.34349	20	-0.510498
21	-1.7975	21	-1.752	21	-1.68	21	-1.2505	21	0.406006	21	-0.891495	21	-1.2505	21	-0.921494
22	-1.85	22	-1.759	22	-1.668	22	-1.42	22	0.556007	22	-0.834999	22	-1.495	22	-0.181
23	-2.0875	23	-1.8615	23	-1.4925	23	-1.5505	23	0.356003	23	-1.116	23	-1.30799	23	-0.796494
24	-1.7075	24	-1.574	24	-1.698	24	-1.1535	24	0.110008	24	-1.08549	24	-1.56649	24	-0.883492
25	-1.5835	25	-1.5695	25	-1.12849	25	-1.8405	25	0.349007	25	-1.26399	25	-2.326	25	-0.875496
26	-1.7175	26	-2.43449	26	-1.4705	26	-1.1925	26	-0.257492	26	-1.27699	26	-1.851	26	-0.505493
27	-1.539	27	-2.26	27	-1.012	27	-1.362	27	0.403008	27	-0.883499	27	-1.766	27	-0.284492
28	-1.7885	28	-2.2925	28	-1.31	28	-1.4905	28	0.301003	28	-0.963493	28	-2.26849	28	-0.542992
29	-1.5845	29	-2.476	29	-1.7195	29	-1.982	29	0.623009	29	-0.572998	29	-2.09799	29	-0.409492
30	-1.656	30	-2.332	30	-1.073	30	-1.8065	30	0.338005	30	-0.710495	30	-1.39449	30	-0.337494
31	-1.505	31	-2.324	31	-1.455	31	-0.842003	31	0.444504	31	-0.960999	31	-1.5645	31	-0.771996
32	-1.92	32	-2.5345	32	-1.459	32	-1.7295	32	0.849007	32	-0.590996	32	-1.60249	32	-1.01299
33	-1.72649	33	-2.3545	33	-1.4325	33	-2.305	33	-0.133995	33	-0.647995	33	-2.0535	33	-0.361496
34	-1.779	34	-2.31	34	-1.819	34	-2.7975	34	0.0895081	34	-0.875992	34	-0.813492	34	0.268005
35	-1.674	35	-2.235	35	-1.5895	35	-2.0505	35	0.12851	35	-0.926994	35	-1.897	35	-0.612495
36	-1.6745	36	-1.5345	36	-1.866	36	-1.567	36	-0.710991	36	-0.623497	36	-1.35649	36	-0.502495
37	-1.9765	37	-1.5865	37	-1.4975	37	-2.4565	37	-0.579491	37	-1.507	37	-1.62099	37	-0.285995
38	-1.7225	38	-1.46799	38	-1.8285	38	-1.409	38	-0.819496	38	-0.694496	38	-1.6375	38	-0.716995
39	-1.7215	39	-1.344	39	-1.8925	39	-1.3125	39	-1.47449	39	-0.627495	39	-1.71649	39	-0.657997
40	-1.8995	40	-1.5275	40	-1.447	40	-2.294	40	-1.10999	40	-0.433998	40	-1.143	40	-1.04849
41	-1.4405	41	-1.55849	41	-1.964	41	-1.73949	41	-0.944496	41	-0.411499	41	-2.05099	41	-0.560997
42	-1.54549	42	-2.1445	42	-1.2375	42	-1.7195	42	-1.339	42	-0.896492	42	-1.9025	42	-1.1355
43	-1.3105	43	-1.64	43	-1.6685	43	-1.4515	43	-0.961998	43	-0.956993	43	-1.97649	43	-0.255997
44	-2.12	44	-1.614	44	-1.976	44	-2.104	44	-1.321	44	-1.15749	44	-1.878	44	-0.843994
45	-1.7985	45	-1.726	45	-1.1445	45	-1.505	45	-0.817993	45	-0.372498	45	-1.57849	45	-1.10149
46	-1.826	46	-1.8805	46	-1.2645	46	-1.73	46	-0.407997	46	-0.647995	46	-1.67699	46	-0.897995
47	-1.614	47	-1.8155	47	-1.222	47	-2.08	47	-0.678993	47	-0.356499	47	-1.44949	47	-1.0295
48	-1.7005	48	-1.4705	48	-1.638	48	-1.549	48	-1.12949	48	-0.415993	48	-1.5435	48	-1.285
49	-1.756	49	-1.6025	49	-1.137	49	-1.9125	49	-1.40749	49	-0.669495	49	-2.0795	49	-1.32349
50	-1.513	50	-2.23	50	-1.12099	50	-0.960495	50	-1.186	50	-0.756996	50	-2.00249	50	-1.144
51	-1.6285	51	-1.9625	51	-1.1715	51	-1.87749	51	-0.917992	51	-0.409492	51	-1.38	51	-0.826492
52	-1.7675	52	-1.9655	52	-1.3855	52	-1.516	52	-1.39549	52	-0.202499	52	-2.08099	52	-1.202
53	-1.5245	53	-1.5655	53	-1.1775	53	-1.8905	53	-0.821991	53	-0.351997	53	-1.712	53	-1.4705
54	-1.4815	54	-2.1515	54	-1.2755	54	-1.5575	54	-0.876999	54	-0.339996	54	-1.435	54	-1.05099
55	-1.659	55	-1.429	55	-1.68999	55	-1.452	55	-0.659492	55	-0.333992	55	-1.61949	55	-0.893997
56	-2.028	56	-1.875	56	-1.6175	56	-2.3825	56	-0.370499	56	-0.525497	56	-1.49349	56	-1.19149
57	-1.1815	57	-1.87099	57	-1.548	57	-2.344	57	-1.5405	57	-0.499496	57	-1.31899	57	-0.257492
58	-1.8995	58	-1.65099	58	-2.4805	58	-1.688	58	-1.657	58	-0.662498	58	-1.491	58	-1.6205
59	-1.356	59	-1.8415	59	-1.6605	59	-1.338	59	-1.07649	59	-0.991493	59	-1.7765	59	-1.38699
60	-1.967	60	-1.797	60	-1.58649	60	-2.1115	60	-1.09899	60	-0.767494	60	-1.76399	60	-1.753
61	-1.663	61	-1.286	61	-2.00999	61	-1.905	61	-0.785492	61	-0.488998	61	-1.7895	61	-1.366
62	-1.3625	62	-1.978	62	-1.038	62	-1.699	62	-0.848495	62	-0.638992	62	-1.9805	62	-1.2935
63	-1.618	63	-1.2485	63	-1.4725	63	-1.6345	63	-0.744995	63	-0.518494	63	-1.756	63	-1.35
64	-1.81049	64	-1.544	64	-1.736	64	-1.696	64	-0.617493	64	-0.967499	64	-1.91199	64	-0.926498
65	-1.5135	65	-2.15649	65	-1.3415	65	-1.432	65	-0.825493	65	-1.02299	65	-1.966	65	-1.28549
66	-1.43	66	-1.4965	66	-1.29	66	-1.9515	66	-0.778992	66	-1.19049	66	-2.05399	66	-1.52299
67	-1.42	67	-1.9945	67	-1.9585	67	-1.419	67	-1.435	67	-0.773491	67	-1.5705	67	-0.950996
68	-1.411	68	-2.2275	68	-1.6245	68	-1.731	68	-1.22549	68	-0.115997	68	-1.93349	68	-0.714996
69	-2.223	69	-2.1765	69	-1.555	69	-2.087	69	-0.875992	69	-0.240494	69	-1.9855	69	-1.12
70	-1.678	70	-2.0885	70	-1.912	70	-1.375	70	-1.0845	70	-0.302994	70	-1.688	70	-0.702995
71	-1.4365	71	-1.5675	71	-1.2755	71	-1.9385	71	-0.768997	71	-0.741493	71	-1.26949	71	-1.131
72	-1.713	72	-2.3965	72	-1.546	72	-2.789	72	-0.918495	72	0.133507	72	-1.564	72	-0.622498
73	-1.915	73	-1.505	73	-1.126	73	-1.887	73	-0.749496	73	-0.812492	73	-0.734993	73	-0.204498
74	-1.49599	74	-2.04449	74	-1.808	74	-1.377	74	-1.1945	74	-0.768997	74	-1.59999	74	-0.806992
75	-1.62099	75	-1.895	75	-1.284	75	-1.382	75	-1.48049	75	-0.270493	75	-2.1525	75	-1.36299
76	-2.1685	76	-1.869	76	-1.352	76	-2.1065	76	-0.761497	76	-0.451996	76	-2.156	76	-0.973999
77	-1.827	77	-1.3015	77	-1.376	77	-0.691498	77	-1.07349	77	-0.717491	77	-1.9045	77	-1.34249
78	-1.484	78	-2.0665	78	-1.21149	78	-0.9795	78	-1.17249	78	-0.481995	78	-1.18449	78	-0.956993
79	-1.573	79	-1.938	79	-1.3165	79	-1.261	79	-0.993492	79	-0.0574951	79	-1.1365	79	-0.799995
80	-1.97	80	-1.605	80	-1.577	80	-1.846	80	-1.226	80	-0.236496	80	-1.53999	80	-1.1915
81	-1.758	81	-2.256	81	-1.528	81	-1.258	81	-1.2635	81	-0.193993	81	-1.64149	81	-1.39799
82	-1.509	82	-2.142	82	-1.683	82	-2	82	-1.1115	82	0.112503	82	-1.84049	82	-0.709496
83	-2.02	83	-2.62	83	-1.6605	83	-1.6945	83	-1.2055	83	-0.543999	83	-1.6685	83	-1.26599
84	-2.0315	84	-1.6795	84	-1.9975	84	-1.273	84	-1.1745	84	-0.463493	84	-1.492	84	-1.48399
85	-1.4255	85	-1.8245	85	-1.696	85	-1.747	85	-1.32549	85	-0.124992	85	-1.23249	85	-1.44099
86	-2.0645	86	-1.5255	86	-1.648	86	-1.713	86	-1.615	86	0.00350952	86	-1.16699	86	-0.976494
87	-1.747	87	-2.6235	87	-1.459	87	-1.456	87	-1.18749	87	0.385002	87	-1.779	87	-1.17249
88	-1.633	88	-1.7265	88	-1.46349	88	-0.653999	88	-1.45149	88	-0.455994	88	-1.354	88	-1.259
89	-1.7825	89	-2.42	89	-1.0395	89	-1.878	89	-1.2585	89	0.406006	89	-1.42	89	-0.489998
90	-1.491	90	-1.7895	90	-1.1665	90	-0.817001	90	-1.36299	90	0.486504	90	-1.81349	90	-0.940498
91	-1.706	91	-1.9605	91	-1.4085	91	-0.933998	91	-1.42349	91	0.601501	91	-1.647	91	-0.940491
92	-1.5665	92	-1.9715	92	-1.828	92	-1.79	92	-1.27149	92	-0.445496	92	-2.39349	92	-1.11199
93	-1.898	93	-1.97449	93	-1.598	93	-0.514	93	-1.46799	93	0.212006	93	-1.674	93	-1.12599
94	-1.5915	94	-2.0695	94	-1.585	94	-1.222	94	-0.958992	94	-0.132996	94	-1.752	94	-0.929497
95	-1.628	95	-2.046	95	-1.632	95	-1.644	95	-1.032	95	-0.177994	95	-1.6945	95	-1.06249
96	-1.6895	96	-1.3215	96	-1.199	96	-1.675	96	-1.87599	96	0.0430069	96	-1.88449	96	-1.731
97	-1.638	97	-1.973	97	-1.783	97	-2.145	97	-1.87399	97	0.294502	97	-1.35699	97	-0.687492
98	-1.582	98	-1.423	98	-1.9735	98	-1.9535	98	-4.134	98	0.205009	98	-1.451	98	-0.99649
99	-1.4355	99	-1.8715	99	-1.3695	99	-1.827	99	-4.17349	99	0.184006	99	-0.989494	99	-1.16499
100	-1.327	100	-2.3245	100	-1.6635	100	-2.137	100	-3.0955	100	0.192505	100	-2.28449	100	-0.764992
101	-1.8475	101	-2.081	101	-1.629	101	-1.991	101	-3.40749	101	0.352005	101	-2.48849	101	-1.20149
102	-1.6375	102	-1.877	102	-1.4315	102	-1.5115	102	-4.077	102	-0.125992	102	-1.323	102	-0.678993
103	-1.2725	103	-1.843	103	-1.6685	103	-1.6205	103	-2.60999	103	0.0205078	103	-1.66499	103	-1.04399
104	-1.556	104	-2.3705	104	-1.437	104	-1.506	104	-2.2655	104	-0.153496	104	-1.59349	104	-1.729
105	-1.485	105	-2.701	105	-1.8835	105	-1.96	105	-1.99999	105	0.323502	105	-1.367	105	-0.979996
106	-1.403	106	-1.554	106	-1.286	106	-1.989	106	-4.561	106	-0.0629959	106	-1.48849	106	-1.37099
107	-1.5825	107	-1.8585	107	-0.970497	107	-1.615	107	-3.32349	107	0.0330048	107	-1.33199	107	-1.38899
108	-1.50449	108	-1.837	108	-1.152	108	-1.717	108	-3.147	108	-0.0339966	108	-1.156	108	-0.787491
109	-1.804	109	-2.1135	109	-1.3	109	-1.8005	109	-3.667	109	0.0965042	109	-1.505	109	-1.25649
110	-1.893	110	-1.697	110	-1.453	110	-2.2285	110	-3.9275	110	-0.298492	110	-1.9445	110	-1.4305
111	-1.49	111	-2.382	111	-1.7915	111	-2.23199	111	-4.10049	111	-0.0689926	111	-5.6	111	-1.727
112	-1.783	112	-2.0055	112	-1.0275	112	-1.8635	112	-1.59149	112	-0.67749	112	-1.9125	112	-2.3875
113	-1.9145	113	-1.497	113	-1.4455	113	-2.2295	113	-1.591	113	-0.0394974	113	-2.2505	113	-1.048
114	-1.438	114	-1.5855	114	-1.169	114	-1.507	114	-1.558	114	0.265007	114	-1.7365	114	-1.42749
115	-2.135	115	-1.495	115	-1.94199	115	-1.584	115	-1.575	115	0.00300598	115	-1.975	115	-2.282
116	-1.579	116	-2.019	116	-1.0095	116	-2.053	116	-1.5695	116	0.102509	116	-2.2375	116	-1.8615
117	-2.1105	117	-2.3895	117	-1.6735	117	-2.0575	117	-1.5285	117	-0.273491	117	-1.84	117	-1.45399
118	-1.60049	118	-1.6395	118	-1.4585	118	-2.211	118	-1.6095	118	-0.145493	118	-1.65199	118	-1.17149
119	-1.6785	119	-1.841	119	-1.2325	119	-1.9955	119	-1.97549	119	-0.0584946	119	-1.38499	119	-1.1225
120	-1.647	120	-2.02399	120	-1.361	120	-1.547	120	-1.11549	120	0.00250244	120	-1.66799	120	-0.994492
121	-1.8995	121	-1.782	121	-1.38	121	-1.201	121	-1.85699	121	-0.351494	121	-2.00299	121	-0.0364914
122	-1.4775	122	-1.9755	122	-1.5385	122	-2.003	122	-1.30699	122	-0.0994949	122	-1.34949	122	-0.993492
123	-1.497	123	-1.5565	123	-1.463	123	-1.9475	123	-1.42599	123	-0.864998	123	-3.73299	123	-1.201
124	-1.458	124	-1.7715	124	-1.2755	124	-1.651	124	-1.73299	124	0.162003	124	-1.94949	124	-0.880997
125	-1.5235	125	-1.42	125	-1.522	125	-2.1235	125	-1.1955	125	0.527504	125	-5.58549	125	-1.2505
126	-1.935	126	-1.851	126	-1.217	126	-2.006	126	-1.3845	126	0.332008	126	-4.771	126	-1.13549
127	-1.71	127	-2.005	127	-1.2285	127	-1.922	127	-1.60699	127	-0.00699615	127	-5.89999	127	-1.1375
128	-1.5965	128	-1.863	128	-0.936501	128	-1.93	128	-2.78299	128	0.015007	128	-5.03249	128	-0.804993
129	-1.804	129	-1.4575	129	-1.3175	129	-1.222	129	-2.4705	129	0.224007	129	-5.95149	129	-0.670494
130	-1.394	130	-1.673	130	-1.7215	130	-1.51099	130	-1.73399	130	-0.234993	130	-5.839	130	-1.17049
131	-1.221	131	-1.8285	131	-1.674	131	-1.6475	131	-2.00649	131	0.0645065	131	-5.94199	131	-1.29749
132	-1.5335	132	-1.2165	132	-1.5005	132	-1.474	132	-4.10699	132	0.067009	132	-4.78699	132	-0.862
133	-1.5825	133	-2.2	133	-1.514	133	-2.17599	133	-1.856	133	-0.205994	133	-5.5125	133	-0.813995
134	-1.642	134	-1.89149	134	-1.473	134	-1.4625	134	-5.5145	134	0.284004	134	-4.57849	134	-0.792992
135	-1.678	135	-1.519	135	-1.7615	135	-2.0715	135	-3.7055	135	0.206505	135	-5.91049	135	-0.829994
136	-1.6955	136	-1.962	136	-1.7735	136	-1.4975	136	-2.68449	136	-0.0359955	136	-5.213	136	-0.771492
137	-1.908	137	-1.7255	137	-1.932	137	-1.60799	137	-4.88	137	0.609505	137	-5.57449	137	-1.952
138	-1.914	138	-2.9005	138	-0.834999	138	-1.562	138	-4.502	138	0.0645065	138	-5.3715	138	-1.159
139	-1.481	139	-1.7855	139	-1.00249	139	-1.9915	139	-3.5795	139	0.0155029	139	-4.642	139	-1.23949
140	-1.874	140	-1.952	140	-2.0605	140	-1.435	140	-2.1675	140	0.104004	140	-5.9165	140	-1.2365
141	-1.493	141	-1.928	141	-1.797	141	-1.9465	141	-1.6505	141	0.139503	141	-4.367	141	-1.75099
142	-1.802	142	-2.123	142	-2.059	142	-1.4985	142	-1.781	142	-0.192993	142	-5.4535	142	-0.992996
143	-1.838	143	-1.8285	143	-1.419	143	-1.796	143	-1.7735	143	-0.190491	143	-4.743	143	-1.814
144	-1.5965	144	-1.5215	144	-1.6785	144	-1.5515	144	-1.50999	144	0.297005	144	-5.3725	144	-1.3185
145	-1.574	145	-1.712	145	-1.892	145	-1.943	145	-3.27	145	0.347504	145	-6.2345	145	-0.957497
146	-1.6	146	-1.2835	146	-1.395	146	-2.0465	146	-1.70599	146	0.465004	146	-2.1785	146	-1.19749
147	-1.7635	147	-1.907	147	-1.4965	147	-1.81499	147	-1.909	147	0.110504	147	-2.4995	147	-1.4805
148	-1.46799	148	-2.285	148	-2.0845	148	-2.2835	148	-1.88549	148	0.246506	148	-1.35999	148	-0.816994
149	-1.809	149	-1.749	149	-1.5425	149	-2.002	149	-1.86349	149	0.228004	149	-2.0425	149	-0.991493
150	-1.5285	150	-1.71	150	-1.6665	150	-2.3095	150	-1.73949	150	0.0610046	150	-1.326	150	-1.47299
151	-1.32899	151	-2.065	151	-1.391	151	-2.0245	151	-2.20149	151	0.364502	151	-2.06799	151	-1.731
152	-1.597	152	-1.726	152	-1.781	152	-2.3735	152	-2.44699	152	0.248009	152	-1.53099	152	-1.574
153	-1.6975	153	-2.736	153	-1.5655	153	-2.1105	153	-1.8445	153	0.137505	153	-2.08749	153	-1.89149
154	-1.381	154	-1.5	154	-1.647	154	-2.355	154	-1.62	154	-0.0679932	154	-1.36299	154	-0.541496
155	-1.836	155	-1.9145	155	-1.219	155	-1.717	155	-1.4875	155	0.178009	155	-2.3175	155	-0.903992
156	-1.618	156	-1.111	156	-1.669	156	-1.881	156	-2.32849	156	0.341003	156	-2.6	156	-2.13249
157	-1.776	157	-1.4895	157	-1.637	157	-2.413	157	-1.45999	157	0.692001	157	-2.2625	157	-1.44499
158	-1.433	158	-1.563	158	-1.495	158	-2.0125	158	-1.87149	158	-0.171997	158	-1.451	158	-1.2165
159	-1.4945	159	-1.198	159	-1.2005	159	-1.8135	159	-2.05199	159	0.601509	159	-1.7785	159	-0.799492
160	-1.59299	160	-1.7815	160	-1.534	160	-1.7775	160	-1.504	160	0.484009	160	-1.88999	160	-1.15749
161	-1.5245	161	-1.972	161	-1.4905	161	-2.1955	161	-1.694	161	0.0880051	161	-1.97549	161	-0.512993
162	-1.9515	162	-1.629	162	-1.521	162	-2.0415	162	-1.3445	162	0.0435028	162	-1.99149	162	-1.08399
163	-1.444	163	-1.3745	163	-1.75	163	-1.922	163	-1.44399	163	-0.360497	163	-1.4175	163	-0.816994
164	-2.0465	164	-1.2925	164	-2.2325	164	-1.9875	164	-2.13799	164	0.257507	164	-1.951	164	-0.304993
165	-1.6255	165	-2.0245	165	-1.753	165	-1.996	165	-2.27049	165	0.124504	165	-1.392	165	-0.807495
166	-1.3145	166	-1.176	166	-2.3785	166	-1.66	166	-2.5655	166	0.641502	166	-1.6365	166	-1.509
167	-1.6255	167	-1.018	167	-1.37749	167	-2.474	167	-2.311	167	0.771507	167	-1.62399	167	-0.968491
168	-1.5425	168	-1.4285	168	-1.6695	168	-2.303	168	-1.6665	168	-0.356499	168	-1.92349	168	-1.6385
169	-1.4825	169	-1.687	169	-2.05	169	-2.03899	169	-2.228	169	0.362007	169	-1.44299	169	-0.869995
170	-2.053	170	-1.7485	170	-1.9385	170	-2.489	170	-1.58649	170	0.00550842	170	-1.37	170	-1.9705
171	-1.7595	171	-2.0215	171	-1.8155	171	-2.6235	171	-1.862	171	0.194504	171	-2.019	171	-0.779999
172	-1.4045	172	-1.211	172	-1.947	172	-2.325	172	-2.47949	172	-0.807999	172	-2.08299	172	-1.852
173	-1.709	173	-1.64249	173	-1.813	173	-2.2815	173	-3.018	173	-0.703995	173	-2.0155	173	-1.72599
174	-1.422	174	-1.3305	174	-1.4345	174	-2.0485	174	-2.0825	174	-0.0874939	174	-2.17799	174	-2.06899
175	-1.4585	175	-1.688	175	-1.52299	175	-1.6805	175	-2.65199	175	-0.362495	175	-0.835999	175	-2.38149
176	-2.091	176	-2.089	176	-1.644	176	-1.982	176	-1.89799	176	-0.598495	176	-1.7215	176	-2.896
177	-1.2025	177	-1.391	177	-1.8775	177	-2.4285	177	-2.3215	177	-0.626991	177	-1.58849	177	-2.1475
178	-1.38599	178	-1.005	178	-2.2235	178	-1.9245	178	-2.03449	178	-0.646996	178	-1.0145	178	-2.4045
179	-1.419	179	-2.278	179	-2.012	179	-1.81	179	-2.84949	179	-0.0234985	179	-1.46349	179	-2.9655
180	-1.703	180	-2.254	180	-1.652	180	-1.649	180	-2.31049	180	-0.225494	180	-0.777992	180	-1.964
181	-0.801003	181	-1.4635	181	-1.871	181	-2.194	181	-2.422	181	-0.112999	181	-1.5425	181	-0.763992
182	-1.4525	182	-1.594	182	-1.778	182	-2.057	182	-2.28449	182	0.0265045	182	-1.55049	182	-1.322
183	-1.5355	183	-1.6895	183	-2.286	183	-1.77299	183	-2.73199	183	-0.223991	183	-1.45249	183	-1.83599
184	-1.478	184	-1.5455	184	-1.8305	184	-2.15549	184	-3.187	184	-0.43399	184	-1.19049	184	-0.613991
185	-1.75	185	-2.0155	185	-1.6505	185	-2.154	185	-2.61099	185	-0.034996	185	-1.546	185	-1.31499
186	-1.756	186	-1.902	186	-1.9385	186	-2.179	186	-2.354	186	0.00800323	186	-1.2175	186	-2.98949
187	-1.794	187	-1.5485	187	-2.228	187	-2.3195	187	-2.79399	187	0.0285034	187	-1.21449	187	-2.627
188	-1.55849	188	-1.9015	188	-1.585	188	-1.8605	188	-1.97549	188	0.0375061	188	-1.28699	188	-0.638992
189	-1.5645	189	-2.35699	189	-1.337	189	-1.78	189	-1.8845	189	-0.68	189	-1.5265	189	-0.989998
190	-1.313	190	-1.62	190	-1.9015	190	-2.21799	190	-2.742	190	-0.128494	190	-1.7055	190	-0.773499
191	-1.29549	191	-1.70499	191	-2.0185	191	-1.5395	191	-1.6675	191	-0.394997	191	-1.69049	191	-1.10799
192	-1.2675	192	-1.732	192	-1.9555	192	-2.357	192	-2.453	192	-0.601494	192	-1.5555	192	-0.820496
193	-1.675	193	-2.186	193	-2.093	193	-1.8915	193	-1.9595	193	-0.718994	193	-0.995491	193	-1.2205
194	-1.599	194	-2.1875	194	-1.32999	194	-1.492	194	-1.461	194	-1.062	194	-1.6895	194	-1.7515
195	-1.3135	195	-1.87849	195	-1.765	195	-1.585	195	-2.46049	195	-0.362991	195	-0.892998	195	-0.892494
196	-2.31049	196	-1.866	196	-1.484	196	-1.5655	196	-1.9455	196	-0.109993	196	-1.464	196	-1.494
197	-1.6955	197	-1.41199	197	-1.6805	197	-2.257	197	-2.243	197	-0.216995	197	-1.57549	197	-1.1245
198	-1.65	198	-1.387	198	-1.35	198	-2.562	198	-1.47849	198	-0.323997	198	-1.41199	198	-1.5015
199	-1.7465	199	-1.823	199	-1.578	199	-2.2785	199	-1.8765	199	0.190002	199	-2.02	199	-1.9025
200	-1.997	200	-1.1965	200	-1.546	200	-1.9385	200	-1.6375	200	0.0240021	200	-1.173	200	-1.96349
201	-1.53699	201	-1.7375	201	-1.554	201	-1.9385	201	-1.434	201	-0.271996	201	-1.657	201	-1.6605
202	-1.245	202	-1.878	202	-1.556	202	-2.3035	202	-2.31249	202	-0.401497	202	-1.72549	202	-1.32349
203	-1.9065	203	-2.4295	203	-1.419	203	-2.188	203	-2.59299	203	0.0170059	203	-1.57649	203	-1.74
204	-1.5365	204	-1.217	204	-2.03899	204	-2.0075	204	-1.866	204	-0.178993	204	-2.0965	204	-2.81349
205	-1.878	205	-1.853	205	-0.7295	205	-2.151	205	-2.99249	205	0.106003	205	-1.90499	205	-1.1525
206	-1.5315	206	-2.05099	206	-1.827	206	-2.069	206	-1.86849	206	0.0650024	206	-1.2605	206	-1.356
207	-1.852	207	-2.235	207	-1.657	207	-1.841	207	-1.9865	207	-0.0944977	207	-1.63349	207	-1.74599
208	-1.7005	208	-2.0955	208	-1.8105	208	-1.9975	208	-2.04949	208	-0.119492	208	-1.9945	208	-1.4985
209	-1.461	209	-1.853	209	-1.738	209	-2.2955	209	-2.508	209	0.155006	209	-1.47449	209	-1.2335
210	-1.406	210	-2.461	210	-1.673	210	-1.279	210	-2.324	210	0.0720062	210	-1.821	210	-1.46749
211	-1.745	211	-2.1955	211	-1.8005	211	-2.0095	211	-2.228	211	0.141502	211	-1.785	211	-1.47749
212	-1.3805	212	-2.334	212	-1.8335	212	-2.4035	212	-1.50449	212	-0.100494	212	-1.62049	212	-1.89949
213	-1.6865	213	-1.54	213	-1.919	213	-2.217	213	-2.1225	213	-0.552994	213	-1.44099	213	-2.45999
214	-1.3945	214	-2.4625	214	-1.7635	214	-1.645	214	-3.6665	214	-0.643494	214	-1.132	214	-1.45249
215	-1.743	215	-2.5245	215	-2.17	215	-2.374	215	-5.35049	215	-0.557495	215	-2.3315	215	-2.0555
216	-1.2275	216	-2.6335	216	-1.91	216	-1.46799	216	-5.392	216	-0.0579987	216	-1.4955	216	-2.67049
217	-1.3045	217	-2.1095	217	-1.6495	217	-1.4675	217	-4.893	217	-0.832993	217	-1.5145	217	-1.39949
218	-1.5665	218	-2.495	218	-1.7385	218	-1.5965	218	-4.99049	218	0.0560074	218	-1.6905	218	-2.865
219	-1.612	219	-2.57999	219	-1.5145	219	-1.205	219	-4.853	219	0.0935059	219	-1.16249	219	-1.45249
220	-1.457	220	-2.1085	220	-1.74	220	-2.8275	220	-4.54199	220	-0.259491	220	-1.15199	220	-1.7605
221	-1.5065	221	-2.8395	221	-1.67	221	-0.999001	221	-5.35049	221	-0.773994	221	-1.282	221	-1.397
222	-1.9265	222	-2.3545	222	-2.564	222	-1.264	222	-4.74449	222	-0.501495	222	-1.161	222	-1.6795
223	-1.808	223	-1.7505	223	-1.825	223	-2.23849	223	-3.8475	223	-0.630997	223	-1.0415	223	-2.10899
224	-1.7265	224	-2.711	224	-1.8105	224	-0.963997	224	-3.495	224	0.22551	224	-1.32899	224	-1.226
225	-1.2275	225	-2.3055	225	-1.9075	225	-1.9395	225	-3.62599	225	-0.208992	225	-1.836	225	-3.131
226	-1.729	226	-3.03799	226	-1.9485	226	-2.7075	226	-4.82249	226	-0.492996	226	-1.1805	226	-1.768
227	-2.142	227	-3.1175	227	-2.043	227	-2.34	227	-4.19749	227	-0.688995	227	-1.722	227	-1.4295
228	-1.364	228	-2.6165	228	-2.253	228	-1.7005	228	-5.31899	228	-0.86499	228	-1.031	228	-1.642
229	-1.6925	229	-2.0985	229	-1.656	229	-1.4045	229	-5.784	229	0.0995026	229	-1.78699	229	-1.18949
230	-1.364	230	-1.9625	230	-2.2825	230	-1.577	230	-4.32649	230	-0.388496	230	-1.8465	230	-1.7315
231	-1.23	231	-2.09949	231	-1.8145	231	-2.208	231	-4.823	231	-0.603493	231	-1.76649	231	-1.56599
232	-1.7495	232	-2.3085	232	-1.984	232	-2.0275	232	-5.70349	232	-0.359993	232	-2.06449	232	-1.40949
233	-1.7445	233	-2.341	233	-1.39249	233	-1.8745	233	-2.937	233	-0.100494	233	-1.2885	233	-1.394
234	-1.433	234	-2.20499	234	-2.0265	234	-2.1615	234	-4.242	234	-0.175499	234	-1.32099	234	-1.16049
235	-1.4845	235	-2.5545	235	-1.2065	235	-1.934	235	-4.55699	235	0.257507	235	-1.73699	235	-1.42349
236	-1.5565	236	-2.5035	236	-2.29449	236	-1.55199	236	-2.97549	236	0.0475082	236	-2.33849	236	-1.392
237	-1.875	237	-1.685	237	-2.2265	237	-2.226	237	-5.17249	237	-0.383995	237	-1.409	237	-1.96999
238	-1.79	238	-1.72	238	-1.8295	238	-1.6255	238	-4.558	238	-0.633499	238	-1.465	238	-1.85999
239	-1.79	239	-2.0625	239	-1.857	239	-2.445	239	-4.59349	239	-0.334496	239	-1.38799	239	-2.407
240	-1.493	240	-1.847	240	-1.8505	240	-1.8735	240	-3.7775	240	-0.135994	240	-1.603	240	-2.1635
241	-1.7615	241	-1.5105	241	-2.2965	241	-2.00249	241	-4.9535	241	-0.427994	241	-1.366	241	-1.616
242	-1.6515	242	-1.86449	242	-1.9715	242	-1.5645	242	-5.33099	242	-0.115997	242	-1.603	242	-1.90849
243	-1.6105	243	-2.0325	243	-1.888	243	-2.582	243	-4.826	243	-0.161995	243	-1.80199	243	-2.92549
244	-1.627	244	-2.302	244	-1.53049	244	-2.2955	244	-4.8985	244	-0.350998	244	-1.9425	244	-2.15499
245	-1.168	245	-2.227	245	-1.941	245	-1.9205	245	-2.9135	245	0.091507	245	-1.65849	245	-1.467
246	-1.6235	246	-2.0675	246	-2.014	246	-1.5735	246	-3.34949	246	-0.0219955	246	-1.21849	246	-2.0825
247	-1.428	247	-1.9305	247	-2.46	247	-2.141	247	-2.4045	247	-0.519997	247	-1.49999	247	-1.70149
248	-1.06599	248	-1.8025	248	-2.0345	248	-2.3505	248	-4.3455	248	-0.412491	248	-1.23149	248	-1.6805
249	-1.055	249	-2.2225	249	-2.0205	249	-2.3785	249	-3.05099	249	-0.0264969	249	-1.6675	249	-2.854
250	-0.874001	250	-1.7185	250	-1.5855	250	-1.042	250	-3.5135	250	0.247002	250	-1.60149	250	-1.85949
251	-1.433	251	-1.9215	251	-1.9275	251	-2.0755	251	-4.21349	251	-0.324997	251	-1.60549	251	-1.90949
252	-1.725	252	-2.67049	252	-1.6925	252	-1.8445	252	-3.2095	252	-0.608994	252	-1.199	252	-1.08749
253	-1.6125	253	-2.053	253	-1.8275	253	-2.454	253	-2.79449	253	-0.162498	253	-1.467	253	-2.0695
254	-1.1175	254	-1.499	254	-1.978	254	-1.5815	254	-4.0135	254	-0.318497	254	-2.031	254	-1.00849
255	-0.970001	255	-2.2045	255	-1.6535	255	-1.668	255	-4.38049	255	-0.245491	255	-1.57449	255	-2.588
256	-1.57249	256	-1.936	256	-1.853	256	-1.9065	256	-4.4995	256	-0.349998	256	-1.23049	256	-1.216
257	-1.4845	257	-2.37949	257	-2.37849	257	-1.483	257	-4.03449	257	0.0930023	257	-1.24599	257	-2.39999
258	-1.3685	258	-1.8125	258	-1.899	258	-1.735	258	-3.78799	258	0.131004	258	-1.48849	258	-3.0965
259	-1.4165	259	-1.3695	259	-1.8835	259	-2.2705	259	-4.57749	259	-0.334991	259	-1.73299	259	-2.3005
260	-1.5525	260	-1.8485	260	-1.763	260	-1.5425	260	-4.92999	260	-0.116493	260	-2.21749	260	-2.2325
261	-1.14999	261	-2.259	261	-1.6795	261	-1.8955	261	-4.89649	261	-0.467995	261	-2.10699	261	-2.67799
262	-1.264	262	-2.743	262	-1.5415	262	-1.47	262	-5.254	262	0.090004	262	-1.67699	262	-1.6925
263	-1.2875	263	-2.008	263	-1.6375	263	-1.601	263	-5.1815	263	-0.302498	263	-1.661	263	-1.50649
264	-1.2385	264	-2.1455	264	-2.067	264	-1.6345	264	-2.00749	264	-0.533997	264	-1.336	264	-1.11849
265	-1.07999	265	-2.013	265	-2.6265	265	-1.4295	265	-4.77699	265	0.0215073	265	-1.366	265	-1.50549
266	-1.426	266	-2.0765	266	-1.794	266	-1.846	266	-5.27299	266	-0.230995	266	-1.828	266	-2.04849
267	-1.364	267	-1.91	267	-2.25349	267	-1.6265	267	-5.1245	267	-0.283493	267	-1.8545	267	-1.79399
268	-1.9835	268	-1.5895	268	-2.1	268	-1.4865	268	-5.25849	268	-0.097496	268	-1.13449	268	-1.85149
269	-1.519	269	-1.6655	269	-1.736	269	-2.5535	269	-5.494	269	-0.60099	269	-1.37099	269	-1.7905
270	-1.297	270	-1.692	270	-1.645	270	-2.349	270	-4.8445	270	-1.133	270	-1.671	270	-3.10799
271	-1.266	271	-2.1535	271	-2.3075	271	-1.732	271	-4.70599	271	-0.189995	271	-1.75449	271	-2.47749
272	-1.255	272	-1.5095	272	-2.068	272	-2.799	272	-5.45349	272	-0.850494	272	-1.06449	272	-2.1915
273	-1.10049	273	-1.64899	273	-2.2015	273	-1.8135	273	-4.674	273	-0.419495	273	-1.5935	273	-1.7935
274	-1.062	274	-2.017	274	-2.329	274	-1.5355	274	-5.72949	274	-0.109993	274	-2.06899	274	-2.064
275	-1.307	275	-1.681	275	-2.224	275	-1.857	275	-5.4105	275	-0.336998	275	-1.3895	275	-2.328
276	-1.7995	276	-2.0895	276	-1.4205	276	-1.755	276	-4.796	276	-0.302994	276	-1.52249	276	-2.08749
277	-1.373	277	-1.9515	277	-2.595	277	-1.558	277	-4.0545	277	0.212006	277	-1.606	277	-1.9805
278	-1.486	278	-2.3665	278	-2.302	278	-1.89899	278	-4.742	278	-0.126495	278	-1.42649	278	-1.7045
279	-1.111	279	-1.96799	279	-1.616	279	-1.792	279	-4.995	279	-0.213493	279	-0.693993	279	-1.60049
280	-1.10049	280	-2.001	280	-1.5205	280	-1.394	280	-5.49	280	-0.00999451	280	-1.69849	280	-1.5405
281	-1.3875	281	-1.728	281	-2.3865	281	-2.137	281	-4.55299	281	0.291008	281	-1.62299	281	-1.5235
282	-1.5545	282	-1.866	282	-1.6955	282	-2.0625	282	-4.89649	282	0.375504	282	-1.0545	282	-2.14749
283	-1.5065	283	-1.833	283	-1.6615	283	-1.8135	283	-3.96049	283	0.278503	283	-1.27249	283	-1.49049
284	-1.4035	284	-2.035	284	-1.3915	284	-1.97549	284	-4.53149	284	-0.169998	284	-1.39799	284	-2.01749
285	-1.2015	285	-2.228	285	-2.1355	285	-2.3775	285	-4.89199	285	0.298004	285	-1.0095	285	-1.198
286	-1.455	286	-1.8915	286	-1.659	286	-1.624	286	-6.264	286	0.185005	286	-1.237	286	-1.24249
287	-1.742	287	-1.972	287	-1.64149	287	-1.8855	287	-5.0825	287	0.0635071	287	-1.7655	287	-1.406
288	-1.7305	288	-1.9325	288	-1.477	288	-2.758	288	-4.86499	288	0.311005	288	-1.36749	288	-1.9175
289	-1.808	289	-2.207	289	-1.929	289	-2.8665	289	-5.3975	289	0.455002	289	-1.452	289	-1.688
290	-1.821	290	-2.4385	290	-1.605	290	-1.776	290	-6.02299	290	0.180008	290	-1.94399	290	-1.9835
291	-1.707	291	-1.873	291	-1.866	291	-2.779	291	-5.4695	291	0.284004	291	-1.80399	291	-1.9315
292	-1.739	292	-2.3285	292	-1.7225	292	-2.5155	292	-4.7365	292	-0.144997	292	-1.993	292	-1.34299
293	-1.6265	293	-1.8905	293	-1.724	293	-1.87099	293	-4.8745	293	0.0470047	293	-1.63799	293	-2.27149
294	-1.9	294	-1.7615	294	-1.7535	294	-1.968	294	-5.14349	294	0.224007	294	-1.323	294	-1.76949
295	-2.015	295	-1.4615	295	-1.529	295	-2.0525	295	-6.08399	295	-0.132492	295	-1.56049	295	-1.299
296	-1.813	296	-1.895	296	-1.4905	296	-2.5585	296	-6.39249	296	-0.118492	296	-1.40799	296	-1.452
297	-1.6865	297	-1.909	297	-2.01649	297	-2.6735	297	-4.37299	297	-0.557495	297	-1.14249	297	-1.5945
298	-1.1485	298	-1.971	298	-1.8305	298	-2.4185	298	-5.78149	298	0.335503	298	-1.3345	298	-2.15299
299	-2.042	299	-2.071	299	-1.527	299	-2.945	299	-6.268	299	0.240501	299	-1.85799	299	-2.1935
300	-2.18	300	-2.4705	300	-1.32899	300	-2.7695	300	-4.3885	300	0.157005	300	-0.904495	300	-2.017
301	-1.2295	301	-1.8435	301	-1.4455	301	-2.975	301	-4.772	301	-0.333496	301	-1.005	301	-2.20899
302	-1.152	302	-1.96149	302	-2.345	302	-2.66199	302	-5.47449	302	-0.157997	302	-1.41499	302	-2.048
303	-1.453	303	-1.89899	303	-1.7165	303	-3.193	303	-5.518	303	0.294502	303	-1.15299	303	-1.726
[truncated: 541 more rows]

## Sheet: SupFig5A
rho1EM
[truncated: 5,162 more rows]

[truncated: 10 more sheets: SupFig5B, SupFig5C, SupFig7B, SupFig7C, SupFig7F, SupFig7G, SupFig7H, SupFig7I, SupFig8A, SupFig8B]
